# Supplementary material for: Two vacuolar invertase inhibitors PpINHa and PpINH3 display opposite effects on fruit sugar accumulation in peach
Source: Front Plant Sci. 2022 Dec 14;13:1033805. doi: 10.3389/fpls.2022.1033805 (PMC9795002; doi:10.3389/fpls.2022.1033805)
Supplement: Supplementary file 2 [file Table_1.xlsx]

## Sheet: Table S1
Table S1. List of primers used in this study
Type	Gene		Forward primer (5' to 3')	Reverse primer (5' to 3')	Product size (bp)
	ID	Name
qRT-PCR validation	PRUPE_4G042700	PpERD6-Like1	CATGTCCTTCCTCTCCGTGT	CTCACCGCTTTGCCATTCTC	193
	PRUPE_3G066300	PpERD6-Like2	AGTCTATCGGTTGGTGGCAT	CTATTGGCCCGATTTGCTCC	302
	PRUPE_1G159700	PpSPS1	TTGGCATCGGGGAAGATACA	AGCCGCAGAATTTCGATCAC	186
	PRUPE_1G483200	PpSPS2	AGCAGGGAAGGACAAGGATC	ACATTCTCCACCCCAACGAT	203
	PRUPE_4G150100	PpNCED3	CTGCAGCAATAACAGGCACA	ATAGGAAGGGGTGTGGTTGG	233
	PRUPE_4G072600	PpeIF	GGAGCACTCATGGACCTTCT	TCCCTCCATTAGCACACACA	236
	PRUPE_5G006300	PpTST1	CGTCCTCCCATCTTCTGTACG	AGGGCATGGGAGTAGGATGT	179
	PRUPE_4G001200	PpINHa	AAGCTTGTGGACGAGGTCTG	TGCTTGAGCAGCTTGGCTAT	176
	PRUPE_1G114500	PpINH3	CGGGCCTAGGCGTAATACTG	GCTCTGCAAACTTGGGGTTG	198
	PRUPE_5G075600	PpVIN2	CCGGAGTGTCCGAGAAGATG	CCAGAGGAAGGTGAAGCCAG	267
	PRUPE_1G144800	PpERD16	CGATTGGAATGGGAGCTGTG	GTTTCCGGGACTAACTTGGC	209
	PRUPE_8G180600	PpTST2	AGCGACAGATGGTGAGTTCA	ATGCTTGACTCCTGGTTCGA	187
	PRUPE_8G248600	PpERDL6-7	GTTCATAGGGACAGTGGGAGT	GCCTCCTTGTCCATCATTTCC	233
	Prupe_7G192300	PpSuSy1	CACCCACTGCTCGAATTCCT	AGAGTGCAAGGATCAGGTGC	272
	Prupe_5G241700	PpSuSy2	CTCACGGCTACTTCGGTCAG	CGGAGAATGCCTCTGTGTGT	274
Vector construction	PRUPE_1G159700	PpSPS1	ATGGCTGGAAATGAGTGGATCA	GAGTAACATTCCAGCAGCAGATTTAG	3207
	PRUPE_1G483200	PpSPS2	ATGGCGGGAAACGACTGG	CCGCTTGAGAATCCCTAGTTTC	3180
	PRUPE_4G001200	PpINHa	ATGGCATTCAAATACCATATTGTGTGTG	AGTAAAGAGTTTAGAGACAGCAACGC	540
	PRUPE_1G114500	PpINH3	ATGAACAACTCAACATCTCTCCTTCA	AAGCAATGTCCTGGCAATTG	531
	PRUPE_5G075600	PpVIN2	ATGGCAGACCCAAGACCT	TCTAACAAAAAATAAAGTTAAAAAAATGAAGAACGGTG	2061

## Sheet: Table S2
Table S2 DEGs associated with total sugar content
	Gene ID	Start	End	Annotation	Reference No.
Commonly up-regulated DEGs	PRUPE_1G003700	371487	372216	FAMILY NOT NAMED/protein binding/F-box domain
	PRUPE_1G020900	1463167	1469284	Divergent CCT motif/tify domain
	PRUPE_1G021800	1507599	1508781	Chlorophyll A-B binding protein/SUBFAMILY NOT NAMED/UPF0041 BRAIN PROTEIN 44-RELATED
	PRUPE_1G060900	4287815	4292890	Pectate lyase./pectate lyase [EC:4.2.2.2]/Pectate lyase/FAMILY NOT NAMED
	PRUPE_1G061000	4306921	4312008	Calcineurin-like phosphoesterase/Iron/zinc purple acid phosphatase-like protein C/hydrolase activity/ACID PHOSPHATASE RELATED/Purple acid phosphatase
	PRUPE_1G061200	4318313	4324926	Protein tyrosine kinase/PB1 domain/Tyrosine kinase specific for activated (GTP-bound) p21cdc42Hs/SERINE-THREONINE PROTEIN KINASE/protein binding/protein kinase activity/protein phosphorylation
	PRUPE_1G061800	4377565	4381365	oxidation-reduction process/FAMILY NOT NAMED/Alternative oxidase/alternative oxidase activity
	PRUPE_1G067200	4796600	4806483	MEVALONATE KINASE/GALACTOKINASE/ATP binding/Galactokinase/GHMP kinases C terminal/GHMP kinases N terminal domain/Galactokinase./galactokinase [EC:2.7.1.6]
	PRUPE_1G080500	5885461	5887160	Predicted chitinase/chitin binding/chitin catabolic process/chitinase activity/CHITINASE-RELATED/cell wall macromolecule catabolic process/Chitinase class I/Chitin recognition protein
	PRUPE_1G080600	5898667	5900182	Predicted chitinase/chitin binding/chitin catabolic process/chitinase activity/CHITINASE-RELATED/cell wall macromolecule catabolic process/Chitinase class I/Chitin recognition protein
	PRUPE_1G091700	6909490	6913025	NAF domain/ATP binding/Protein kinase domain/protein kinase activity/signal transduction/Serine/threonine protein kinase/protein phosphorylation/SERINE/THREONINE KINASE
	PRUPE_1G097600	7795392	7797369	Null
	PRUPE_1G099000	7909976	7911830	UDP-glucuronate 4-epimerase [EC:5.1.3.6]/NAD dependent epimerase/dehydratase family/catalytic activity/UDP-glucose 4-epimerase/UDP-sulfoquinovose synthase/UDP-glucuronate 4-epimerase./coenzyme binding/NAD DEPENDENT EPIMERASE/DEHYDRATASE
	PRUPE_1G108800	8693892	8706644	Kinesin motor domain/ATP binding/FAMILY NOT NAMED/Kinesin-like protein/kinesin complex/microtubule-based movement/microtubule binding/Kinesin motor/microtubule motor activity
	PRUPE_1G113400	9016262	9021084	10 TM Acyl Transferase domain found in Cas1p/O-acetyltransferase/FAMILY NOT NAMED
	PRUPE_1G114500	9074127	9074847	Plant invertase/pectin methylesterase inhibitor/pectinesterase activity/FAMILY NOT NAMED/enzyme inhibitor activity	#36
	PRUPE_1G126300	9941878	9945248	cellulose microfibril organization/COBRA-like protein/cell growth/anchored to membrane/FAMILY NOT NAMED
	PRUPE_1G129300	10069507	10073285	Glycosyl hydrolases family 28/polygalacturonase activity/carbohydrate metabolic process/FAMILY NOT NAMED
	PRUPE_1G134400	10620431	10628527	protein binding/F-BOX AND WD40 DOMAIN PROTEIN/WD domain, G-beta repeat
	PRUPE_1G136700	10738467	10739848	transferase activity, transferring hexosyl groups/galactosyl transferase GMA12/MNN10 family/Subunit of Golgi mannosyltransferase complex/integral to membrane/FAMILY NOT NAMED
	PRUPE_1G145300	11411302	11416788	Predicted inosine-uridine preferring nucleoside hydrolase/Inosine-uridine preferring nucleoside hydrolase/INOSINE-URIDINE PREFERRING NUCLEOSIDE HYDROLASE
	PRUPE_1G159700	12702147	12709383	sucrose-phosphate synthase [EC:2.4.1.14]/biosynthetic process/Glycosyl transferases group 1/Glycosyl transferase 4-like domain/Glycosyltransferase/Sucrose-6F-phosphate phosphohydrolase/GLYCOSYLTRANSFERASE/Sucrose-phosphate synthase.	#8
	PRUPE_1G166300	13499737	13502456	EXOSTOSIN (HEPARAN SULFATE GLYCOSYLTRANSFERASE)-RELATED/Acetylglucosaminyltransferase EXT1/exostosin 1/Exostosin family
	PRUPE_1G166400	13504822	13505560	Null
	PRUPE_1G173200	14475296	14477148	Null
	PRUPE_1G173300	14478736	14481809	Helix-loop-helix DNA-binding domain/protein dimerization activity/STEROL REGULATORY ELEMENT-BINDING PROTEIN
	PRUPE_1G174300	14667083	14668349	Null
	PRUPE_1G179700	15531797	15533902	GLUCOSYL/GLUCURONOSYL TRANSFERASES/metabolic process/transferase activity, transferring hexosyl groups/UDP-glucoronosyl and UDP-glucosyl transferase/UDP-glucuronosyl and UDP-glucosyl transferase
	PRUPE_1G182800	16078560	16079724	Null
	PRUPE_1G187200	17121294	17122141	Null
	PRUPE_1G204100	20350271	20351059	Null
	PRUPE_1G204300	20401604	20401923	Null
	PRUPE_1G219000	23384630	23386718	Null
	PRUPE_1G225200	23880676	23882092	Polysaccharide biosynthesis/FAMILY NOT NAMED
	PRUPE_1G228900	24181650	24186002	MANNOSYL-OLIGOSACCHARIDE GLUCOSIDASE/Mannosyl oligosaccharide glucosidase/mannosyl-oligosaccharide glucosidase activity/MANNOSYL-OLIGOSACCHARIDE GLUCOSIDASE/oligosaccharide metabolic process/Rubber elongation factor protein (REF)
	PRUPE_1G239100	25365176	25367126	SUBFAMILY NOT NAMED/FAMILY NOT NAMED/oxidoreductase activity/metabolic process/short chain dehydrogenase/17 beta-hydroxysteroid dehydrogenase type 3, HSD17B3
	PRUPE_1G240400	25442927	25448229	Oxysterol-binding protein/Pleckstrin homology domain/OXYSTEROL-BINDING PROTEIN-RELATED/Oxysterol-binding protein
	PRUPE_1G270800	27797600	27800578	UAA transporter family/UDP-galactose transporter related protein/SOLUTE CARRIER FAMILY 35 MEMBER B1 (UDP-GALACTOSE TRANSPORTER-RELATED PROTEIN 1)(UGTREL1)/transmembrane transport/SOLUTE CARRIER FAMILY 35 MEMBER B
	PRUPE_1G276700	28184037	28186173	FAMILY NOT NAMED/Rare lipoprotein A (RlpA)-like double-psi beta-barrel/Pollen allergen
	PRUPE_1G283600	28565263	28566912	ZINC FINGER (C2H2 TYPE) FAMILY PROTEIN/ZINC FINGER PROTEIN/C2H2-type zinc finger
	PRUPE_1G286600	28697975	28701994	FAMILY NOT NAMED/Ureide permease
	PRUPE_1G305700	29907360	29912351	Carbohydrate-binding protein of the ER/LEUCINE-RICH REPEAT RECEPTOR-LIKE PROTEIN KINASE
	PRUPE_1G309900	30153357	30158652	hydrolase activity, hydrolyzing O-glycosyl compounds/carbohydrate metabolic process/ALPHA-GLUCOSIDASE/Glycosyl hydrolases family 31/Maltase glucoamylase and related hydrolases, glycosyl hydrolase family 31
	PRUPE_1G311100	30227331	30228427	Null
	PRUPE_1G313500	30358305	30362021	MANNOSE-6-PHOSPHATE ISOMERASE/Mannose-6-phosphate isomerase/zinc ion binding/carbohydrate metabolic process/mannose-6-phosphate isomerase activity/GDP-mannose biosynthetic process/Phosphomannose isomerase type I/MANNOSE-6-PHOSPHATE ISOMERASE
	PRUPE_1G321600	30795607	30796484	Domain of unknown function (DUF4228)
	PRUPE_1G323600	30900145	30902340	Domain of unknown function (DUF4228)
	PRUPE_1G324100	30938641	30948444	Null
	PRUPE_1G332400	31488008	31488758	Null
	PRUPE_1G343400	32208272	32213413	protein disulfide oxidoreductase activity/Glutaredoxin and related proteins/UNCHARACTERIZED/Domain found in Dishevelled, Egl-10, and Pleckstrin (DEP)/intracellular signal transduction/cell redox homeostasis/Glutaredoxin/electron carrier activity/Protein of unknown function, DUF547
	PRUPE_1G343600	32217005	32222139	Leucine rich repeat/ATP binding/Serine/threonine protein kinase/Protein kinase domain/Leucine rich repeat N-terminal domain/protein binding/protein kinase activity/protein phosphorylation/LEUCINE-RICH REPEAT RECEPTOR-LIKE PROTEIN KINASE
	PRUPE_1G350800	32651672	32653392	Leucine rich repeat/Leucine Rich repeat/protein binding/Leucine Rich Repeat/LEUCINE-RICH REPEAT RECEPTOR-LIKE PROTEIN KINASE/Leucine-rich repeat protein
	PRUPE_1G357100	33065512	33070690	oxidation-reduction process/copper ion binding/oxidoreductase activity/Multicopper oxidase/MULTI-COPPER OXIDASE/PECTINESTERASE/Multicopper oxidases/Multicopper oxidase/Multicopper oxidase
	PRUPE_1G359200	33192854	33195027	methyltransferase activity/24-methylenesterol C-methyltransferase./24-methylenesterol C-methyltransferase [EC:2.1.1.143]/METHYLTRANSFERASE/Methyltransferase domain/SAM-dependent methyltransferases/steroid biosynthetic process/metabolic process/Sterol methyltransferase C-terminal
	PRUPE_1G364200	33475414	33478305	FAMILY NOT NAMED/Thaumatin family
	PRUPE_1G364800	33516736	33519855	Beta tubulin/Tubulin/FtsZ family, GTPase domain/microtubule/tubulin beta/TUBULIN/microtubule-based process/Tubulin C-terminal domain/GTP catabolic process/GTPase activity/protein polymerization/protein complex/GTP binding
	PRUPE_1G368100	33683348	33685088	SAUR family protein/FAMILY NOT NAMED/Auxin responsive protein
	PRUPE_1G368500	33704974	33709003	RNA binding/helicase activity/ATP-DEPENDENT RNA HELICASE/S1 RNA binding domain/Helicase conserved C-terminal domain/Helicase associated domain (HA2)/DEAH-box RNA helicase/Oligonucleotide/oligosaccharide-binding (OB)-fold
	PRUPE_1G376300	34099234	34102112	Cellulase (glycosyl hydrolase family 5)/hydrolase activity, hydrolyzing O-glycosyl compounds/carbohydrate metabolic process/FAMILY NOT NAMED
	PRUPE_1G376400	34110835	34113473	Dihydrokaempferol 4-reductase./NAD dependent epimerase/dehydratase family/catalytic activity/Flavanone 4-reductase./bifunctional dihydroflavonol 4-reductase/flavanone 4-reductase [EC:1.1.1.219 1.1.1.234]/coenzyme binding/Flavonol reductase/cinnamoyl-CoA reductase/NAD DEPENDENT EPIMERASE/DEHYDRATASE
	PRUPE_1G380000	34294988	34295326	Null
	PRUPE_1G385100	34524364	34527717	Null
	PRUPE_1G417900	36241494	36244363	Null
	PRUPE_1G426600	36670221	36673515	Protein of unknown function (DUF620)/FAMILY NOT NAMED
	PRUPE_1G426700	36682517	36683790	Gibberellin regulated protein/EXTENSIN, PROLINE-RICH PROTEIN
	PRUPE_1G442400	37541267	37543836	ATP binding/Calcium-binding EGF domain/Protein kinase domain/protein kinase activity/protein phosphorylation/calcium ion binding/LEUCINE-RICH REPEAT RECEPTOR-LIKE PROTEIN KINASE
	PRUPE_1G450800	37970682	37973351	D-arabinono-1,4-lactone oxidase activity/UDP-N-acetylmuramate dehydrogenase activity/membrane/flavin adenine dinucleotide binding/D-arabinono-1, 4-lactone oxidase/oxidation-reduction process/SUBFAMILY NOT NAMED/oxidoreductase activity/D-arabinono-1,4-lactone oxidase/D-LACTATE DEHYDROGENASE/FAD binding domain
	PRUPE_1G455900	38255864	38258187	Null
	PRUPE_1G463400	38679181	38681497	Protein of unknown function (DUF1218)/FAMILY NOT NAMED
	PRUPE_1G471000	39205596	39206706	Null
	PRUPE_1G483200	40288490	40295210	biosynthetic process/Glycosyl transferases group 1/Glycosyl transferase 4-like domain/Glycosyltransferase/Sucrose-6F-phosphate phosphohydrolase/GLYCOSYLTRANSFERASE	#8
	PRUPE_1G492300	40935422	40936458	Null
	PRUPE_1G494200	41064845	41067268	Response regulator receiver domain/phosphorelay signal transduction system/RESPONSE REGULATOR OF TWO-COMPONENT SYSTEM
	PRUPE_1G497300	41194943	41197579	GDSL-like Lipase/Acylhydrolase/ZINC FINGER FYVE DOMAIN CONTAINING PROTEIN/hydrolase activity, acting on ester bonds/lipid metabolic process
	PRUPE_1G499700	41371312	41374734	membrane/Triose-phosphate Transporter family/SOLUTE CARRIER FAMILY 35/Glucose-6-phosphate/phosphate and phosphoenolpyruvate/phosphate antiporter/EamA-like transporter family
	PRUPE_1G512000	42142826	42157542	Biotin carboxylase./ACETYL-COA CARBOXYLASE/ATP binding/acetyl-CoA carboxylase / biotin carboxylase [EC:6.4.1.2 6.3.4.14]/Acetyl-CoA carboxylase/Carboxyl transferase domain/ligase activity/Biotin carboxylase C-terminal domain/fatty acid biosynthetic process/Biotin-requiring enzyme/Carbamoyl-phosphate synthase L chain, N-terminal domain/acetyl-CoA carboxylase activity/Acetyl-CoA carboxylase./metabo…
	PRUPE_1G512400	42183765	42185378	FAMILY NOT NAMED/Pollen proteins Ole e I like
	PRUPE_1G515100	42377072	42382818	RNA binding/Translational repressor MPT5/PUF4 and related RNA-binding proteins (Puf superfamily)/Pumilio-family RNA binding repeat/RNA BINDING PROTEIN PUMILIO-RELATED
	PRUPE_1G520800	42721778	42723023	Phosphate-induced protein 1 conserved region/FAMILY NOT NAMED
	PRUPE_1G521900	42783897	42785993	14-3-3-RELATED/Multifunctional chaperone (14-3-3 family)/14-3-3 protein/protein domain specific binding/14-3-3 PROTEIN
	PRUPE_1G529100	43278748	43291374	Rho-GTPase activating protein/signal transduction/RhoGAP domain/PH domain/RHO/RAC/CDC GTPASE-ACTIVATING PROTEIN/Leucine-zipper of ternary complex factor MIP1
	PRUPE_1G529200	43291617	43293602	FAMILY NOT NAMED/Mitochondrial carrier protein/SUBFAMILY NOT NAMED/Mitochondrial oxoglutarate/malate carrier proteins
	PRUPE_1G549000	44883573	44887128	12-oxophytodienoic acid reductase [EC:1.3.1.42]/N-ETHYLMALEIMIDE REDUCTASE/NADH OXIDOREDUCTASE-RELATED/oxidation-reduction process/oxidoreductase activity/FMN binding/NADH:flavin oxidoreductase / NADH oxidase family/NADH:flavin oxidoreductase/12-oxophytodienoate reductase/12-oxophytodienoate reductase.
	PRUPE_1G557200	45479886	45482738	ADP binding/NB-ARC domain/LEUCINE-RICH REPEAT-CONTAINING PROTEIN
	PRUPE_1G557300	45485376	45486274	Null
	PRUPE_2G006200	622758	623237	Null
	PRUPE_2G006400	642593	643106	Null
	PRUPE_2G010900	972507	973128	Null
	PRUPE_2G012600	1075103	1084322	Reverse transcriptase (RNA-dependent DNA polymerase)/TELOMERASE REVERSE TRANSCRIPTASE/RNA-directed DNA polymerase activity/telomerase reverse transcriptase [EC:2.7.7.49]/SUBFAMILY NOT NAMED/RNA-directed DNA polymerase./Telomerase ribonucleoprotein complex - RNA binding domain/Telomerase catalytic subunit/reverse transcriptase TERT
	PRUPE_2G017800	1661829	1664214	FAMILY NOT NAMED/Protein of unknown function (DUF642)
	PRUPE_2G017900	1689520	1690407	Null
	PRUPE_2G020100	1992445	1999999	AMINE OXIDASE/Flavin containing amine oxidoreductase/oxidation-reduction process/oxidoreductase activity/Polyamine oxidase (propane-1,3-diamine-forming)./AMINE OXIDASE/polyamine oxidase (propane-1,3-diamine-forming) [EC:1.5.3.14]/Amine oxidase
	PRUPE_2G021000	2068732	2071591	NAD dependent epimerase/dehydratase family/catalytic activity/coenzyme binding/Flavonol reductase/cinnamoyl-CoA reductase/NAD DEPENDENT EPIMERASE/DEHYDRATASE
	PRUPE_2G022700	2207838	2209570	Reverse transcriptase-like
	PRUPE_2G022800	2215637	2217706	FAMILY NOT NAMED
	PRUPE_2G039300	4218299	4219523	Null
	PRUPE_2G063500	8495458	8499778	ALPHA/BETA HYDROLASE FOLD-CONTAINING PROTEIN
	PRUPE_2G063600	8502957	8510185	Null
	PRUPE_2G077400	11956204	11961295	Leucine rich repeat/Leucine Rich repeat/Leucine rich repeat N-terminal domain/protein binding/Leucine Rich Repeat/LEUCINE-RICH REPEAT RECEPTOR-LIKE PROTEIN KINASE/Leucine-rich repeat protein
	PRUPE_2G077700	11987885	11992581	Leucine rich repeat/Leucine Rich repeat/Leucine rich repeat N-terminal domain/protein binding/Leucine Rich Repeat/LEUCINE-RICH REPEAT RECEPTOR-LIKE PROTEIN KINASE/Leucine-rich repeat protein
	PRUPE_2G083900	13283820	13288728	glycopeptide alpha-N-acetylgalactosaminidase activity/Alkaline and neutral invertase/FAMILY NOT NAMED	#8
	PRUPE_2G084900	13434306	13436014	transferase activity, transferring hexosyl groups/UDP-glucoronosyl and UDP-glucosyl transferase/GLUCOSYL/GLUCURONOSYL TRANSFERASES/metabolic process/UDP-glucuronosyl and UDP-glucosyl transferase
	PRUPE_2G085000	13467127	13469459	transferase activity, transferring hexosyl groups/UDP-glucoronosyl and UDP-glucosyl transferase/GLUCOSYL/GLUCURONOSYL TRANSFERASES/metabolic process/UDP-glucuronosyl and UDP-glucosyl transferase
	PRUPE_2G085100	13473606	13474976	transferase activity, transferring hexosyl groups/UDP-glucoronosyl and UDP-glucosyl transferase/GLUCOSYL/GLUCURONOSYL TRANSFERASES/metabolic process/UDP-glucuronosyl and UDP-glucosyl transferase
	PRUPE_2G107700	16530412	16534114	FAMILY NOT NAMED/Domain of unknown function
	PRUPE_2G112600	17061213	17068962	iron ion binding/oxidation-reduction process/fatty acid biosynthetic process/WAX2 C-terminal domain/oxidoreductase activity/Fatty acid hydroxylase superfamily/STEROL DESATURASE/Sphingolipid hydroxylase
	PRUPE_2G113000	17138061	17139410	WAX2 C-terminal domain
	PRUPE_2G114000	17197875	17203516	NUCLEOTIDE KINASE/ATP binding/Phosphotransferases with a phosphate group as acceptor./nucleobase-containing compound kinase activity/nucleobase-containing compound metabolic process/UMP/CMP kinase./Uridylate kinase/adenylate kinase/Adenylate kinase/UMP-CMP kinase [EC:2.7.4.- 2.7.4.14]
	PRUPE_2G126000	18248240	18250213	protein binding/TIR domain/signal transduction/ADP binding/NB-ARC domain/LEUCINE-RICH REPEAT-CONTAINING PROTEIN
	PRUPE_2G155300	20867951	20870118	FAMILY NOT NAMED/Domain of unknown function (DUF2828)
	PRUPE_2G156900	21026888	21033545	DNA binding/Homeobox domain/FAMILY NOT NAMED/START domain/lipid binding/homeobox-leucine zipper protein
	PRUPE_2G167700	21607477	21611301	Leucine rich repeat/Leucine Rich repeat/Leucine rich repeat N-terminal domain/protein binding/Leucine Rich Repeat/LEUCINE-RICH REPEAT RECEPTOR-LIKE PROTEIN KINASE/Leucine-rich repeat protein
	PRUPE_2G176700	22195127	22196533	Null
	PRUPE_2G177700	22254504	22258954	ALPHA/BETA HYDROLASE FOLD-CONTAINING PROTEIN/alpha/beta hydrolase fold
	PRUPE_2G183500	22551867	22552777	Protein of unknown function (DUF1070)
	PRUPE_2G188500	22862283	22867548	Vacuolar sorting protein VPS1, dynamin, and related proteins/Dynamin GTPase effector domain/Dynamin family/DYNAMIN/GTPase activity/GTP binding/Dynamin central region
	PRUPE_2G200800	23759069	23761663	magnesium ion binding/Inorganic pyrophosphatase/Inorganic diphosphatase./inorganic diphosphatase activity/cytoplasm/inorganic pyrophosphatase [EC:3.6.1.1]/phosphate-containing compound metabolic process/Inorganic pyrophosphatase/Nucleosome remodeling factor, subunit NURF38/INORGANIC PYROPHOSPHATASE
	PRUPE_2G207600	24134001	24135971	Enoyl-CoA hydratase/Enoyl-CoA hydratase/isomerase family/metabolic process/catalytic activity/ENOYL-COA HYDRATASE-RELATED/2-enoyl-CoA Hydratase C-terminal region
	PRUPE_2G207700	24136379	24140082	Enoyl-CoA hydratase/Enoyl-CoA hydratase/isomerase family/metabolic process/catalytic activity/ENOYL-COA HYDRATASE-RELATED/2-enoyl-CoA Hydratase C-terminal region
	PRUPE_2G210600	24327649	24335012	ATP binding/Transporter, ABC superfamily (Breast cancer resistance protein)/ATPase activity/ATP-BINDING CASSETTE TRANSPORTER/ABC transporter
	PRUPE_2G223900	25125623	25130054	ATP binding/Serine/threonine protein kinase/Protein kinase domain/protein kinase activity/protein phosphorylation/LEUCINE-RICH REPEAT RECEPTOR-LIKE PROTEIN KINASE
	PRUPE_2G238200	25887451	25889410	Aspartyl protease/Xylanase inhibitor N-terminal/ASPARTYL PROTEASES/Xylanase inhibitor C-terminal/aspartic-type endopeptidase activity/proteolysis
	PRUPE_2G238300	25893928	25895803	zinc-finger/protein binding/Ring finger domain/zinc ion binding/Protein of unknown function (DUF1117)/RING ZINC FINGER PROTEIN
	PRUPE_2G241000	26054378	26056009	EXOSTOSIN (HEPARAN SULFATE GLYCOSYLTRANSFERASE)-RELATED/Acetylglucosaminyltransferase EXT1/exostosin 1/Exostosin family
	PRUPE_2G243900	26202573	26205340	Protein of unknown function (DUF620)/FAMILY NOT NAMED
	PRUPE_2G253400	26678270	26680989	protein ubiquitination/Armadillo/beta-catenin-like repeat/protein binding/ubiquitin-protein ligase activity/BETA CATENIN-RELATED ARMADILLO REPEAT-CONTAINING/U-box domain
	PRUPE_2G263600	27148381	27150400	FAMILY NOT NAMED/Rare lipoprotein A (RlpA)-like double-psi beta-barrel/Pollen allergen
	PRUPE_2G279800	27940209	27941321	Plant invertase/pectin methylesterase inhibitor/pectinesterase activity/FAMILY NOT NAMED/enzyme inhibitor activity
	PRUPE_2G279900	27943416	27944548	Plant invertase/pectin methylesterase inhibitor/pectinesterase activity/FAMILY NOT NAMED/enzyme inhibitor activity
	PRUPE_2G282500	28068131	28071814	GDSL/SGNH-like Acyl-Esterase family found in Pmr5 and Cas1p/FAMILY NOT NAMED/PMR5 N terminal Domain
	PRUPE_2G294800	28629828	28632815	KDEL (LYS-ASP-GLU-LEU) CONTAINING - RELATED/Endoplasmic reticulum protein EP58, contains filamin rod domain and KDEL motif/Glycosyl transferase family 90
	PRUPE_2G294900	28633151	28636295	KDEL (LYS-ASP-GLU-LEU) CONTAINING - RELATED/Endoplasmic reticulum protein EP58, contains filamin rod domain and KDEL motif/Glycosyl transferase family 90
	PRUPE_2G295000	28636349	28637805	Cofilin/tropomyosin-type actin-binding protein/actin cytoskeleton/actin filament depolymerization/Actin depolymerizing factor/intracellular/actin binding/COFILIN-RELATED
	PRUPE_2G295300	28648262	28649566	PAR1 protein
	PRUPE_2G298000	28767224	28775980	FAMILY NOT NAMED/oxidoreductase activity/metabolic process/Dehydrogenases with different specificities (related to short-chain alcohol dehydrogenases)/short chain dehydrogenase
	PRUPE_2G300800	28910200	28912631	beta-carotene hydroxylase [EC:1.14.13.-]/With NADH or NADPH as one donor, and incorporation of one atom of oxygen./iron ion binding/oxidation-reduction process/fatty acid biosynthetic process/oxidoreductase activity/Fatty acid hydroxylase superfamily/FAMILY NOT NAMED
	PRUPE_2G303400	29011965	29014224	Null
	PRUPE_2G304900	29083793	29091931	Timeless protein/GB DEF: ARABIDOPSIS THALIANA GENOMIC DNA, CHROMOSOME 5, P1 CLONE:MXC20/Timeless protein C terminal region/timeless/DNA topoisomerase I-interacting protein/TIMEOUT/TIMELESS-2
	PRUPE_2G305200	29106161	29107545	hydrolase activity, hydrolyzing O-glycosyl compounds/carbohydrate metabolic process/Glycosyl hydrolases family 18/FAMILY NOT NAMED
	PRUPE_2G307100	29195284	29199513	Mur ligase middle domain/ATP binding/folic acid-containing compound biosynthetic process/FOLYLPOLYGLUTAMATE SYNTHASE-RELATED/biosynthetic process/Tetrahydrofolate synthase./Folylpolyglutamate synthase/folylpolyglutamate synthase [EC:6.3.2.17]/tetrahydrofolylpolyglutamate synthase activity/SUBFAMILY NOT NAMED
	PRUPE_2G312700	29504818	29508416	VOLTAGE AND LIGAND GATED POTASSIUM CHANNEL/Cyclic nucleotide-binding domain
	PRUPE_2G315500	29643103	29647454	MAJOR FACILITATOR SUPERFAMILY DOMAIN-CONTAINING PROTEIN-RELATED/Predicted sugar transporter/Protein of unknown function (DUF791)/SUBFAMILY NOT NAMED
	PRUPE_2G324700	30032812	30034737	transferase activity, transferring hexosyl groups/Flavonol 3-O-glucosyltransferase./UDP-glucoronosyl and UDP-glucosyl transferase/GLUCOSYL/GLUCURONOSYL TRANSFERASES/metabolic process/flavonol 3-O-glucosyltransferase [EC:2.4.1.91]/UDP-glucuronosyl and UDP-glucosyl transferase
	PRUPE_3G008400	515115	516952	Null
	PRUPE_3G013600	957511	958712	Glutathione transferase./protein binding/glutathione S-transferase [EC:2.5.1.18]/Glutathione S-transferase, C-terminal domain/Glutathione S-transferase, N-terminal domain/Glutathione S-transferase/GLUTATHIONE S-TRANSFERASE, GST, SUPERFAMILY, GST DOMAIN CONTAINING/SUBFAMILY NOT NAMED
	PRUPE_3G013700	978503	980732	AMP-binding enzyme/Acyl-CoA synthetase/AMP-binding enzyme C-terminal domain/metabolic process/FAMILY NOT NAMED/catalytic activity
	PRUPE_3G018500	1314675	1318464	GDP-fucose protein O-fucosyltransferase/FAMILY NOT NAMED
	PRUPE_3G024600	1802966	1805184	Leucine rich repeat/Leucine Rich repeat/protein binding/Leucine Rich Repeat/Leucine Rich repeats (2 copies)/LEUCINE-RICH REPEAT RECEPTOR-LIKE PROTEIN KINASE/Leucine-rich repeat protein
	PRUPE_3G026300	1935991	1937314	gag-polypeptide of LTR copia-type
	PRUPE_3G026900	1992197	1998566	Leucine rich repeat/Serine/threonine protein kinase/Protein tyrosine kinase/Leucine rich repeat N-terminal domain/protein binding/protein kinase activity/protein phosphorylation/LEUCINE-RICH REPEAT RECEPTOR-LIKE PROTEIN KINASE
	PRUPE_3G027900	2084745	2087659	FAMILY NOT NAMED/transferase activity, transferring acyl groups other than amino-acyl groups/Transferase family
	PRUPE_3G030600	2278186	2280417	Null
	PRUPE_3G038300	2758995	2762183	Null
	PRUPE_3G053200	3755208	3760848	NGEP-RELATED/Calcium-activated chloride channel/Protein required for meiotic chromosome segregation
	PRUPE_3G053400	3763191	3764019	Null
	PRUPE_3G066300	4773175	4781004	Predicted transporter (major facilitator superfamily)/Sugar (and other) transporter/integral to membrane/transmembrane transport/transmembrane transporter activity/FAMILY NOT NAMED
	PRUPE_3G069400	5005337	5011443	Kinesin motor domain/ATP binding/FAMILY NOT NAMED/Kinesin-like protein/kinesin complex/microtubule-based movement/microtubule binding/microtubule motor activity/kinesin family member 2/24
	PRUPE_3G070900	5082748	5084084	Transcriptional repressor, ovate
	PRUPE_3G074800	5480786	5484245	regulation of transcription, DNA-dependent/AUX/IAA family/auxin-responsive protein IAA/FAMILY NOT NAMED/nucleus
	PRUPE_3G075000	5493298	5494487	Null
	PRUPE_3G077200	5693179	5695448	Sulfate transporter family/sulfate transmembrane transporter activity/integral to membrane/sulfate transport/FAMILY NOT NAMED
	PRUPE_3G079400	5877617	5879780	TENA/THI-4/PQQC family
	PRUPE_3G087500	6484607	6487138	PAP2 superfamily
	PRUPE_3G093600	7013574	7014212	Null
	PRUPE_3G098200	7525407	7529296	TETRAACYLDISACCHARIDE 4'-KINASE-RELATED/metabolic process/transferase activity, transferring glycosyl groups/Glycosyltransferase family 9 (heptosyltransferase)
	PRUPE_3G119900	10541712	10545482	Null
	PRUPE_3G124200	11218843	11221084	Null
	PRUPE_3G124300	11221499	11226321	FERREDOXIN-RELATED/Protein of unknown function (DUF455)/SUBFAMILY NOT NAMED
	PRUPE_3G125900	11595145	11597872	PROTEIN KINASE C SUBSTRATE 80K-H/N-LINKED OLIGOSACCHARIDE PROCESSING/Glucosidase II beta subunit-like
	PRUPE_3G137400	14500977	14502217	Null
	PRUPE_3G143500	15574370	15579951	Domain of unknown function (DUF4378)/DUF761-associated sequence motif
	PRUPE_3G143800	15606312	15610281	EARLY GROWTH RESPONSE PROTEIN-RELATED
	PRUPE_3G151200	16552538	16558182	zinc ion binding/Protein of unknown function (DUF3675)/RING-variant domain/MEMBRANE ASSOCIATED RING FINGER
	PRUPE_3G151300	16559068	16561270	FAMILY NOT NAMED/integral to membrane/transmembrane transport/Membrane transport protein/Predicted membrane protein
	PRUPE_3G155800	17394142	17396475	clathrin coat of trans-Golgi network vesicle/Vesicle coat protein clathrin, light chain/vesicle-mediated transport/CLATHRIN LIGHT CHAIN/Clathrin light chain/intracellular protein transport/clathrin coat of coated pit/structural molecule activity
	PRUPE_3G160200	17899359	17902353	Plant mobile domain
	PRUPE_3G161500	18052694	18053754	Gibberellin regulated protein/EXTENSIN, PROLINE-RICH PROTEIN/EXTENSIN, PROLINE-RICH PROTEIN
	PRUPE_3G163100	18220455	18222943	myb proto-oncogene protein, plant/Transcription factor, Myb superfamily/Myb-like DNA-binding domain/MYB-LIKE DNA-BINDING PROTEIN MYB/chromatin binding
	PRUPE_3G170700	18950256	18955638	Glycosyl transferase family 8/Polygalacturonate 4-alpha-galacturonosyltransferase./alpha-1,4-galacturonosyltransferase [EC:2.4.1.43]/FAMILY NOT NAMED/transferase activity, transferring glycosyl groups/SUBFAMILY NOT NAMED
	PRUPE_3G170900	18984979	18987358	Null
	PRUPE_3G173100	19088752	19092414	nucleoside metabolic process/N-terminal domain of ribose phosphate pyrophosphokinase/Ribose-phosphate pyrophosphokinase/RIBOSE-PHOSPHATE PYROPHOSPHOKINASE/Phosphoribosyl transferase domain
	PRUPE_3G173200	19093905	19095327	Null
	PRUPE_3G181300	19713544	19714694	Null
	PRUPE_3G190100	20296733	20299688	transferase activity, transferring hexosyl groups/UDP-glucoronosyl and UDP-glucosyl transferase/GLUCOSYL/GLUCURONOSYL TRANSFERASES/metabolic process/UDP-glucuronosyl and UDP-glucosyl transferase
	PRUPE_3G195000	20655725	20658253	FAMILY NOT NAMED
	PRUPE_3G207800	21416873	21419023	BRAIN PROTEIN 44/YHR162W(YEAST)/UPF0041 BRAIN PROTEIN 44-RELATED/mitochondrial pyruvate transport/mitochondrial inner membrane/Uncharacterized conserved protein/Uncharacterised protein family (UPF0041)
	PRUPE_3G217400	21951045	21952086	Domain of unknown function (DUF4228)
	PRUPE_3G225100	22435351	22439094	Serine/threonine protein kinase/Protein tyrosine kinase/PAN-like domain/protein kinase activity/protein phosphorylation/S-locus glycoprotein family/LEUCINE-RICH REPEAT RECEPTOR-LIKE PROTEIN KINASE/D-mannose binding lectin/recognition of pollen
	PRUPE_3G249000	23936631	23939253	protein disulfide oxidoreductase activity/GLUTATHIONE S-TRANSFERASE KAPPA/DSBA-like thioredoxin domain
	PRUPE_3G249200	23942731	23947241	REGULATOR OF CHROMOSOME CONDENSATION/Regulator of chromosome condensation (RCC1) repeat/Uncharacterized conserved protein, contains RCC1 domain/Regulator of chromosome condensation (RCC1) repeat
	PRUPE_3G250400	24011142	24014824	cellulose microfibril organization/COBRA-like protein/cell growth/anchored to membrane/FAMILY NOT NAMED
	PRUPE_3G257300	24500760	24503592	UDP-glucose/GDP-mannose dehydrogenase/oxidation-reduction process/UDP-glucose/GDP-mannose dehydrogenase family, UDP binding domain/UDP-glucose/GDP-mannose dehydrogenase family, NAD binding domain/UDP-GLUCOSE 6-DEHYDROGENASE/oxidoreductase activity, acting on the CH-OH group of donors, NAD or NADP as acceptor/UDP-glucose 6-dehydrogenase./UDP-glucose 6-dehydrogenase activity/NAD binding/UDP-GLUCOSE…
	PRUPE_3G262300	24772989	24778414	FAMILY NOT NAMED/Protein of unknown function (DUF1336)
	PRUPE_3G263500	24840254	24841899	Protein of unknown function (DUF1997)
	PRUPE_3G269500	25123765	25127202	Helix-loop-helix DNA-binding domain/protein dimerization activity
	PRUPE_3G269700	25135956	25138318	protein disulfide oxidoreductase activity/Glutaredoxin-related protein/GLUTAREDOXIN/cell redox homeostasis/Glutaredoxin/electron carrier activity
	PRUPE_3G278900	25556417	25557937	FAMILY NOT NAMED/oxidation-reduction process/peroxidase [EC:1.11.1.7]/Peroxidase/heme binding/Peroxidase./response to oxidative stress/peroxidase activity
	PRUPE_3G280300	25615183	25618569	GDSL/SGNH-like Acyl-Esterase family found in Pmr5 and Cas1p/FAMILY NOT NAMED/PMR5 N terminal Domain
	PRUPE_3G294700	26272889	26276820	ATP binding/Phosphoribulokinase / Uridine kinase family/metabolic process/kinase activity/uridine kinase [EC:2.7.1.48]/Armadillo/beta-Catenin/plakoglobin/URIDINE KINASE/Uracil phosphoribosyltransferase/Uridine kinase.
	PRUPE_3G298600	26433100	26434267	Null
	PRUPE_3G302500	26639591	26640782	Conserved phosducin-like protein/PHOSDUCIN-RELATED/PHOSDUCIN-LIKE PROTEIN 2, 3 (VIRAL IAP-ASSOCIATED FACTOR 1)/Phosducin
	PRUPE_4G030300	1413599	1416201	magnesium ion binding/SUBFAMILY NOT NAMED/Terpene synthase, N-terminal domain/lyase activity/Terpene synthase family, metal binding domain/metabolic process/FAMILY NOT NAMED/terpene synthase activity
	PRUPE_4G031000	1441536	1444912	NADPH-dependent FMN reductase/oxidoreductase activity/1,4-benzoquinone reductase-like; Trp repressor binding protein-like/protoplast-secreted protein/FLAVODOXIN-RELATED PROTEIN WRBA-RELATED
	PRUPE_4G032800	1526984	1527508	Null
	PRUPE_4G032900	1528048	1532216	Serine/threonine protein kinase/Protein tyrosine kinase/PAN-like domain/protein kinase activity/protein phosphorylation/S-locus glycoprotein family/LEUCINE-RICH REPEAT RECEPTOR-LIKE PROTEIN KINASE/D-mannose binding lectin/recognition of pollen
	PRUPE_4G040000	1884472	1886189	Null
	PRUPE_4G042700	2015166	2019155	Predicted transporter (major facilitator superfamily)/Sugar (and other) transporter/integral to membrane/PUTATIVE UNCHARACTERIZED PROTEIN/transmembrane transport/transmembrane transporter activity/FAMILY NOT NAMED
	PRUPE_4G042800	2020923	2022326	Lactosylceramide 4-alpha-galactosyltransferase./lactosylceramide 4-alpha-galactosyltransferase [EC:2.4.1.228]/Alpha-1,4-N-acetylglucosaminyltransferase/Alpha 1,4-glycosyltransferase conserved region/Glycosyltransferase sugar-binding region containing DXD motif/LACTOSYLCERAMIDE 4-ALPHA-GALACTOSYLTRANSFERASE (ALPHA- 1,4-GALACTOSYLTRANSFERASE)
	PRUPE_4G045100	2162412	2163464	FAMILY NOT NAMED/Domain of unknown function (DUF2828)
	PRUPE_4G047800	2281432	2286580	oxidation-reduction process/protein binding/oxidoreductase activity, acting on single donors with incorporation of molecular oxygen, incorporation of two atoms of oxygen/LIPOXYGENASE/PLAT/LH2 domain/metal ion binding/Lipoxygenase
	PRUPE_4G052200	2514439	2516358	Null
	PRUPE_4G058600	2799749	2800992	ZINC FINGER FYVE DOMAIN CONTAINING PROTEIN
	PRUPE_4G063600	3051727	3054537	Leucine rich repeat/ATP binding/Protein kinase domain/protein binding/protein kinase activity/Leucine Rich Repeat/protein phosphorylation/LEUCINE-RICH REPEAT RECEPTOR-LIKE PROTEIN KINASE/Leucine-rich repeat protein
	PRUPE_4G064400	3094953	3099851	Leucine rich repeat/ATP binding/Serine/threonine protein kinase/Leucine rich repeat N-terminal domain/Protein kinase domain/protein binding/protein kinase activity/Leucine Rich Repeat/protein phosphorylation/Leucine Rich repeats (2 copies)/LEUCINE-RICH REPEAT RECEPTOR-LIKE PROTEIN KINASE
	PRUPE_4G064500	3100212	3102608	Leucine rich repeat/ATP binding/Protein kinase domain/protein binding/protein kinase activity/Leucine Rich Repeat/protein phosphorylation/LEUCINE-RICH REPEAT RECEPTOR-LIKE PROTEIN KINASE/Leucine-rich repeat protein
	PRUPE_4G069800	3409247	3415998	ATP binding/Serine/threonine protein kinase/Protein kinase domain/protein kinase activity/Di-glucose binding within endoplasmic reticulum/protein phosphorylation/Leucine Rich repeats (2 copies)/LEUCINE-RICH REPEAT RECEPTOR-LIKE PROTEIN KINASE
	PRUPE_4G085600	4198895	4203558	RIBONUCLEASE Z/Beta-lactamase superfamily domain/ARYLSULFATASE
	PRUPE_4G105400	5443650	5447532	protein binding/Ring finger domain/zinc ion binding/CALCIUM-ACTIVATED CHLORIDE CHANNEL REGULATOR/von Willebrand factor type A domain/VWA / Hh protein intein-like
	PRUPE_4G108200	5655537	5659019	GDP-fucose protein O-fucosyltransferase
	PRUPE_4G111600	5915061	5915950	Null
	PRUPE_4G123500	6733023	6739911	pyrimidine nucleotide biosynthetic process/CTP synthase N-terminus/CTP synthase (UTP-ammonia lyase)/CTP synthase [EC:6.3.4.2]/CTP SYNTHASE/CTP synthase activity/CTP synthase (glutamine hydrolyzing)./Glutamine amidotransferase class-I
	PRUPE_4G123900	6762504	6768445	membrane/ATP-BINDING CASSETTE, SUB-FAMILY D MEMBER/ATP binding/Long-chain acyl-CoA transporter, ABC superfamily (involved in peroxisome organization and biogenesis)/ABC transporter transmembrane region 2/ATPase activity/transport/ATP-BINDING CASSETTE, SUB-FAMILY D, MEMBER 4 (PEROXISOMAL MEMBRANE PROTEIN 69)/ABC transporter
	PRUPE_4G131400	7258440	7258962	Gamma-thionin family/defense response
	PRUPE_4G131500	7259917	7262516	Leucine rich repeat N-terminal domain/protein binding/Leucine Rich Repeat/Leucine Rich repeats (2 copies)/LEUCINE-RICH REPEAT RECEPTOR-LIKE PROTEIN KINASE/Leucine-rich repeat protein
	PRUPE_4G131600	7274934	7277888	Leucine rich repeat/Leucine rich repeat N-terminal domain/protein binding/Ran GTPase-activating protein/Leucine Rich Repeat/Leucine Rich repeats (2 copies)/LEUCINE-RICH REPEAT RECEPTOR-LIKE PROTEIN KINASE
	PRUPE_4G137000	7625506	7627524	Amino acid transporters/Transmembrane amino acid transporter protein/AMINO ACID TRANSPORTER
	PRUPE_4G143300	8216639	8219570	FAMILY NOT NAMED/SUBFAMILY NOT NAMED
	PRUPE_4G143400	8222604	8231026	rRNA adenine N-6-methyltransferase/CGI-41 METHYLTRANSFERASE/Methyltransferase domain/SUBFAMILY NOT NAMED
	PRUPE_4G150100	8579868	8584302	9-cis-epoxycarotenoid dioxygenase./9-cis-epoxycarotenoid dioxygenase [EC:1.13.11.51]/Retinal pigment epithelial membrane protein/BETA-CAROTENE DIOXYGENASE/Beta, beta-carotene 15,15'-dioxygenase and related enzymes/SUBFAMILY NOT NAMED	Li et al., 2021
	PRUPE_4G168900	9863945	9866773	Leucine rich repeat/Leucine rich repeat N-terminal domain/protein binding/Leucine Rich Repeat/LEUCINE-RICH REPEAT RECEPTOR-LIKE PROTEIN KINASE/Leucine-rich repeat protein
	PRUPE_4G186900	11125301	11126421	Null
	PRUPE_4G195900	11956463	11959998	Serine/threonine protein kinase/Protein tyrosine kinase/PAN-like domain/protein kinase activity/protein phosphorylation/S-locus glycoprotein family/LEUCINE-RICH REPEAT RECEPTOR-LIKE PROTEIN KINASE/D-mannose binding lectin/recognition of pollen
	PRUPE_4G202600	12608954	12610012	3-5 EXONUCLEASE/3'-5' exonuclease activity/3'-5' exonuclease/nucleobase-containing compound metabolic process/nucleic acid binding
	PRUPE_4G216600	13579870	13586235	Rab GTPase activator activity/Rab3 GTPase-activating protein catalytic subunit/FAMILY NOT NAMED/Uncharacterized conserved protein
	PRUPE_4G233100	14992715	14996093	Leucine rich repeat/Leucine Rich repeat/Leucine rich repeat N-terminal domain/protein binding/Leucine rich repeat/Leucine Rich Repeat/LEUCINE-RICH REPEAT RECEPTOR-LIKE PROTEIN KINASE/Leucine-rich repeat protein
	PRUPE_4G246500	16368755	16371086	FAMILY NOT NAMED/SWIM zinc finger/zinc ion binding/FAR1 DNA-binding domain/MULE transposase domain
	PRUPE_4G261100	18954468	18955413	Null
	PRUPE_4G264100	19456496	19465816	dihydropyrimidinase [EC:3.5.2.2]/Dihydropyrimidinase./DIHYDROPYRIMIDINASE/Dihydroorotase and related enzymes/Amidohydrolase/AMINOHYDROLASE
	PRUPE_4G278500	23437295	23452874	hydrolase activity, hydrolyzing O-glycosyl compounds/Beta-galactosidase/carbohydrate metabolic process/Galactose binding lectin domain/carbohydrate binding/BETA-GALACTOSIDASE RELATED/Glycosyl hydrolases family 35
	PRUPE_4G282000	24037365	24043350	AMIDASE/carbon-nitrogen ligase activity, with glutamine as amido-N-donor/Amidase
	PRUPE_4G282100	24052407	24055598	AMIDASE/carbon-nitrogen ligase activity, with glutamine as amido-N-donor/Amidase
	PRUPE_4G288100	25295055	25301208	UNCHARACTERIZED PUTATIVE METHYLTRANSFERASE/N-methyltransferase
	PRUPE_5G005400	630597	634002	protein binding/SWIRM domain/Chromatin remodeling factor subunit and related transcription factors/SWI/SNF COMPLEX-RELATED/SWI/SNF related-matrix-associated actin-dependent regulator of chromatin subfamily C
	PRUPE_5G006300	717190	722649	Permease of the major facilitator superfamily/Sugar (and other) transporter/integral to membrane/transmembrane transport/transmembrane transporter activity/FAMILY NOT NAMED	#8, #19, #20
	PRUPE_5G009600	990843	994898	DNA binding/Transcription factor PHOX2/ARIX, contains HOX domain/Homeobox domain/FAMILY NOT NAMED/SUBFAMILY NOT NAMED
	PRUPE_5G009700	999082	999812	Null, kinesin KP1-like isoform X1 [Gossypium hirsutum]; OMO71257.1 reverse transcriptase [Corchorus capsularis]
	PRUPE_5G015000	1638889	1645720	PRONE (Plant-specific Rop nucleotide exchanger)/Rho guanyl-nucleotide exchange factor activity
	PRUPE_5G018200	1981565	1986953	FAMILY NOT NAMED/transferase activity, transferring acyl groups other than amino-acyl groups/Transferase family
	PRUPE_5G018300	1983870	1985422	Null
	PRUPE_5G018800	2061002	2065319	Putative snoRNA binding domain/NUCLEOLAR PROTEIN 5 (NUCLEOLAR PROTEIN NOP5)(NOP58)/NOSIC (NUC001) domain/NUCLEOLAR PROTEIN 5 (NUCLEOLAR PROTEIN NOP5)(NOP58)
	PRUPE_5G021100	2311783	2315480	methyltransferase activity/METHYLTRANSFERASE/Putative S-adenosyl-L-methionine-dependent methyltransferase
	PRUPE_5G021600	2379935	2383856	Null
	PRUPE_5G027500	3209796	3214689	membrane/RING/Ubox like zinc-binding domain/X-BOX TRANSCRIPTION FACTOR-RELATED/cellulose synthase (UDP-forming) activity/cellulose biosynthetic process/Cellulose synthase
	PRUPE_5G043800	4829564	4829911	FAMILY NOT NAMED
	PRUPE_5G052600	5672119	5673313	Null
	PRUPE_5G059100	6374219	6375864	Null
	PRUPE_5G069100	8315494	8322618	Domain of unknown function (DUF3395)/Molecular chaperone (DnaJ superfamily)/DnaJ domain/DNAJ HOMOLOG SUBFAMILY C MEMBER
	PRUPE_5G070300	8430773	8431525	SUBFAMILY NOT NAMED/Tyrosine phosphatase family/FAMILY NOT NAMED
	PRUPE_5G086700	9816076	9818049	Iron/ascorbate family oxidoreductases/Leucocyanidin oxygenase./oxidation-reduction process/non-haem dioxygenase in morphine synthesis N-terminal/oxidoreductase activity, acting on paired donors, with incorporation or reduction of molecular oxygen, 2-oxoglutarate as one donor, and incorporation of one atom each of oxygen into both donors/OXIDOREDUCTASE, 2OG-FE(II) OXYGENASE FAMILY PROTEIN/oxidored…
	PRUPE_5G100500	10847042	10851620	ATP binding/tRNA synthetases class I (W and Y)/nucleotide binding/tyrosyl-tRNA synthetase [EC:6.1.1.1]/ISOLEUCYL, LEUCYL, TYROSYL, VALYL AND METHIONYL-TRNA SYNTHETASES/Tyrosine--tRNA ligase./Tyrosyl-tRNA synthetase, cytoplasmic/tRNA aminoacylation for protein translation/aminoacyl-tRNA ligase activity
	PRUPE_5G101600	10928693	10932227	FAMILY NOT NAMED/oxidoreductase activity/metabolic process/Dehydrogenases with different specificities (related to short-chain alcohol dehydrogenases)/short chain dehydrogenase
	PRUPE_5G104700	11139700	11144547	FRINGE-RELATED/Galactosyltransferases/Protein of unknown function, DUF604
	PRUPE_5G105400	11186264	11189212	Glycosyl hydrolases family 28/polygalacturonase activity/carbohydrate metabolic process/FAMILY NOT NAMED
	PRUPE_5G114400	11748402	11751026	Protein of unknown function (DUF1070)
	PRUPE_5G118000	11933995	11938611	hydrolase activity, hydrolyzing O-glycosyl compounds/carbohydrate metabolic process/Carbohydrate binding domain CBM49/Glycosyl hydrolase family 9/carbohydrate binding/ENDO-1,4-BETA-GLUCANASE
	PRUPE_5G118600	11964010	11964911	Protease inhibitor/seed storage/LTP family
	PRUPE_5G123000	12179362	12179964	Domain of unknown function (DUF4228)
	PRUPE_5G127100	12428297	12433322	bHLH-MYC and R2R3-MYB transcription factors N-terminal/GB DEF: BHLH TRANSCRIPTION FACTOR/SERINE/THREONINE-PROTEIN KINASE WNK (WITH NO LYSINE)-RELATED
	PRUPE_5G128300	12485313	12486571	copper ion binding/electron carrier activity/Plastocyanin-like domain
	PRUPE_5G131300	12660396	12663252	hydrolase activity, hydrolyzing O-glycosyl compounds/carbohydrate metabolic process/Glycosyl hydrolase family 9/ENDO-1,4-BETA-GLUCANASE
	PRUPE_5G147900	13542960	13544053	EUKARYOTIC TRANSLATION INITIATION FACTOR 3 -RELATED/26S PROTEASOME NON-ATPASE REGULATORY SUBUNIT 14
	PRUPE_5G161200	14178083	14179099	Null
	PRUPE_5G161300	14188188	14190502	Pectate lyase./pectate lyase [EC:4.2.2.2]/Pectate lyase/FAMILY NOT NAMED
	PRUPE_5G164500	14327625	14329336	Null
	PRUPE_5G168300	14496299	14500926	Allinase/carbon-sulfur lyase activity/SUBGROUP I AMINOTRANSFERASE RELATED
	PRUPE_5G181300	15179381	15182707	HEAT-like repeat/FAMILY NOT NAMED
	PRUPE_5G184500	15326615	15328494	FAMILY NOT NAMED/Protein of unknown function DUF260
	PRUPE_5G201900	16283178	16284155	FAMILY NOT NAMED/Domain of unknown function (DUF2828)
	PRUPE_5G208800	16638479	16639902	Null
	PRUPE_5G214600	16909427	16914607	Kinesin motor domain/ATP binding/FAMILY NOT NAMED/Kinesin-like protein/kinesin complex/microtubule-based movement/microtubule binding/microtubule motor activity
	PRUPE_5G219700	17141701	17144772	iron ion binding/Cytochrome P450 CYP2 subfamily/oxidation-reduction process/oxidoreductase activity, acting on paired donors, with incorporation or reduction of molecular oxygen/heme binding/FAMILY NOT NAMED/Cytochrome P450
	PRUPE_5G228300	17521932	17524960	ATP metabolic process/ATP binding/H(+)-transporting two-sector ATPase./ATP synthase alpha/beta family, nucleotide-binding domain/proton transport/F-type H+-transporting ATPase subunit beta [EC:3.6.3.14]/F0F1-type ATP synthase, beta subunit/ATP hydrolysis coupled proton transport/proton-transporting two-sector ATPase complex, catalytic domain/hydrolase activity, acting on acid anhydrides, catalyzi…
	PRUPE_5G233100	17731768	17735797	integral to membrane/transmembrane transport/FAMILY NOT NAMED/Membrane transport protein
	PRUPE_5G233200	17736845	17737216	Null
	PRUPE_6G005900	534531	539732	AMP-binding enzyme/Acyl-CoA synthetase/metabolic process/FAMILY NOT NAMED/catalytic activity
	PRUPE_6G017200	1241699	1244122	ATP binding/Serine/threonine protein kinase/Protein kinase domain/protein kinase activity/protein phosphorylation/S-locus glycoprotein family/LEUCINE-RICH REPEAT RECEPTOR-LIKE PROTEIN KINASE/D-mannose binding lectin/recognition of pollen
	PRUPE_6G017600	1288189	1289761	Null
	PRUPE_6G021400	1730247	1738370	WD40 REPEAT FAMILY
	PRUPE_6G024700	1984407	1986778	Putative cargo transport protein EMP24 (p24 protein family)/integral to membrane/transport/emp24/gp25L/p24 family/GOLD/TRANSMEMBRANE EMP24 DOMAIN-CONTAINING PROTEIN
	PRUPE_6G026300	2083270	2087321	ISP4 LIKE PROTEIN/transmembrane transport/Sexual differentiation process protein ISP4/OPT oligopeptide transporter protein
	PRUPE_6G027400	2135211	2145546	Null
	PRUPE_6G032800	2515622	2517117	myb proto-oncogene protein, plant/Myb-like DNA-binding domain/MYB-LIKE DNA-BINDING PROTEIN MYB/chromatin binding
	PRUPE_6G037700	2841701	2843283	ribosome/RIBOSOMAL PROTEIN L17/structural constituent of ribosome/intracellular/Ribosomal protein L17/Mitochondrial/chloroplast ribosomal protein L17/translation
	PRUPE_6G041400	3060238	3063169	regulation of transcription, DNA-dependent/sequence-specific DNA binding/sequence-specific DNA binding transcription factor activity/KELCH-RELATED/bZIP transcription factor/FAMILY NOT NAMED
	PRUPE_6G042000	3098659	3100528	FAMILY NOT NAMED/Rare lipoprotein A (RlpA)-like double-psi beta-barrel/Pollen allergen
	PRUPE_6G050900	3570279	3572650	cellular iron ion homeostasis/FERRITIN/ferritin heavy chain [EC:1.16.3.1]/iron ion transport/Ferritin/Ferroxidase./ferric iron binding/Ferritin-like domain/FERRITIN
	PRUPE_6G051800	3635532	3639618	Protein tyrosine kinase/Tyrosine kinase specific for activated (GTP-bound) p21cdc42Hs/SERINE-THREONINE PROTEIN KINASE/protein kinase activity/protein phosphorylation
	PRUPE_6G073000	4981007	4982469	Null
	PRUPE_6G075100	5154971	5158223	FAMILY NOT NAMED/Rare lipoprotein A (RlpA)-like double-psi beta-barrel/Pollen allergen
	PRUPE_6G085300	5753052	5755722	Protein of unknown function (DUF1635)
	PRUPE_6G091100	6234297	6238669	regulation of transcription, DNA-dependent/AP2-like factor, euAP2 lineage/AP2 domain/sequence-specific DNA binding transcription factor activity/FAMILY NOT NAMED
	PRUPE_6G101100	7040939	7042177	Null
	PRUPE_6G104300	7334255	7334862	Null
	PRUPE_6G106100	7532418	7534790	ATP binding/Serine/threonine protein kinase/Protein kinase domain/protein kinase activity/protein phosphorylation/LEUCINE-RICH REPEAT RECEPTOR-LIKE PROTEIN KINASE
	PRUPE_6G118300	8692248	8698625	Glucomannan 4-beta-mannosyltransferase./beta-mannan synthase [EC:2.4.1.32]/FAMILY NOT NAMED/Glycosyltransferase like family 2
	PRUPE_6G118400	8693928	8694557	Null
	PRUPE_6G147300	12267473	12281919	Ubiquitin thiolesterase./Ubiquitin carboxyl-terminal hydrolase/ubiquitin carboxyl-terminal hydrolase 4/11/15 [EC:3.1.2.15]/ubiquitin-dependent protein catabolic process/FAMILY NOT NAMED/Ubiquitin C-terminal hydrolase
	PRUPE_6G149800	12882902	12884064	Null
	PRUPE_6G152000	13199423	13201998	Probable lipid transfer
	PRUPE_6G152100	13201038	13201533	Null
	PRUPE_6G154000	13406437	13407464	Null
	PRUPE_6G155400	13573957	13577143	Null
	PRUPE_6G159200	14569375	14570980	Helix-loop-helix DNA-binding domain/protein dimerization activity/STEROL REGULATORY ELEMENT-BINDING PROTEIN
	PRUPE_6G161500	15025141	15028951	protein binding/mitogen-activated protein kinase organizer 1/WD40 REPEAT PROTEIN/Conserved WD40 repeat-containing protein/WD domain, G-beta repeat
	PRUPE_6G161600	15035874	15036810	Prolamin-like
	PRUPE_6G169100	17420656	17422781	Null
	PRUPE_6G185200	19399952	19400435	FAMILY NOT NAMED/Cysteine-rich TM module stress tolerance
	PRUPE_6G187500	19596559	19600615	FAMILY NOT NAMED/Mitochondrial carrier protein/Mitochondrial solute carrier protein
	PRUPE_6G200300	20792298	20796142	Null
	PRUPE_6G212900	22107162	22108722	FAMILY NOT NAMED
	PRUPE_6G214500	22247458	22251715	F-box associated
	PRUPE_6G216100	22353121	22357070	SQUALENE MONOOXYGENASE/Transferred entry: 1.14.13.132./flavin adenine dinucleotide binding/Squalene monooxygenase/oxidation-reduction process/FAD dependent oxidoreductase/Squalene epoxidase/integral to membrane/oxidoreductase activity/squalene monooxygenase [EC:1.14.99.7]/squalene monooxygenase activity
	PRUPE_6G234500	23597484	23606577	ATP binding/Transporter, ABC superfamily (Breast cancer resistance protein)/ATPase activity/ATP-BINDING CASSETTE TRANSPORTER/ABC transporter
	PRUPE_6G246700	24329903	24338137	Null
	PRUPE_6G254700	24780591	24785174	Domain of unknown function (DUF4378)/Protein of unknown function (DUF3741)/PHOSPHATIDYLINOSITOL N-ACETYLGLUCOSAMINYLTRANSFERASE SUBUNIT P (DOWN SYNDROME CRITICAL REGION PROTEIN 5)-RELATED
	PRUPE_6G255800	24863858	24868391	myb proto-oncogene protein, plant/Transcription factor, Myb superfamily/MYB-LIKE DNA-BINDING PROTEIN MYB/Myb-like DNA-binding domain
	PRUPE_6G280700	26229048	26231703	THIAMINE PYROPHOSPHATE ENZYMES/thiamine pyrophosphate binding/Thiamine pyrophosphate-requiring enzyme/Thiamine pyrophosphate enzyme, N-terminal TPP binding domain
	PRUPE_6G281100	26269777	26272029	Leucine rich repeat/Leucine rich repeat N-terminal domain/protein binding/Leucine Rich Repeat/LEUCINE-RICH REPEAT RECEPTOR-LIKE PROTEIN KINASE/Leucine-rich repeat protein
	PRUPE_6G284700	26440639	26441658	PRENYLATED RAB ACCEPTOR 1-RELATED/Prenylated rab acceptor 1/PRA1 family protein/SUBFAMILY NOT NAMED
	PRUPE_6G286700	26544259	26545672	FAMILY NOT NAMED/transferase activity, transferring acyl groups other than amino-acyl groups/Transferase family
	PRUPE_6G286800	26546506	26547904	Null
	PRUPE_6G289900	26765757	26768906	FAMILY NOT NAMED/Weak chloroplast movement under blue light
	PRUPE_6G298200	27205165	27208036	UNCHARACTERIZED
	PRUPE_6G303100	27466448	27471165	Pectin acetylesterase and similar proteins/NOTUM-RELATED/Pectinacetylesterase
	PRUPE_6G303200	27471585	27474851	Pectin acetylesterase and similar proteins/NOTUM-RELATED/Pectinacetylesterase
	PRUPE_6G310300	27832401	27833216	FAMILY NOT NAMED/Protein of unknown function, DUF538
	PRUPE_6G325200	28627157	28632413	Long-chain acyl-CoA synthetases (AMP-forming)/AMP-binding enzyme/PUTATIVE UNCHARACTERIZED PROTEIN/metabolic process/catalytic activity/FAMILY NOT NAMED
	PRUPE_6G329000	28782867	28784355	Aspartyl protease/Xylanase inhibitor N-terminal/BASIC 7S GLOBULIN-RELATED/ASPARTYL PROTEASES/Xylanase inhibitor C-terminal/aspartic-type endopeptidase activity/proteolysis
	PRUPE_6G334200	29033513	29038648	Frigida-like protein/FAMILY NOT NAMED
	PRUPE_6G358400	30338018	30340583	FAMILY NOT NAMED/Reversibly glycosylated polypeptide/reversibly glycosylated polypeptide/UDP-arabinopyranose mutase [EC:2.4.1.- 5.4.99.-]/cellulose biosynthetic process/intramolecular transferase activity/Hexosyltransferases./Transferring other groups.
	PRUPE_6G362400	30503142	30507253	Aspartyl protease/Xylanase inhibitor N-terminal/ASPARTYL PROTEASES/Xylanase inhibitor C-terminal/aspartic-type endopeptidase activity/proteolysis
	PRUPE_7G017800	2580982	2585589	EXOSTOSIN (HEPARAN SULFATE GLYCOSYLTRANSFERASE)-RELATED/Acetylglucosaminyltransferase EXT1/exostosin 1/Exostosin family
	PRUPE_7G030800	5660223	5663210	DNA binding/MADS BOX PROTEIN/protein dimerization activity/MADS box transcription factor/SRF-type transcription factor (DNA-binding and dimerisation domain)
	PRUPE_7G032400	5975918	5983908	FAMILY NOT NAMED/Myosin II heavy chain-like/microtubule binding/cytoskeleton organization
	PRUPE_7G041600	7760224	7762413	Response regulator receiver domain/phosphorelay signal transduction system/RESPONSE REGULATOR OF TWO-COMPONENT SYSTEM/two-component response regulator ARR-A family
	PRUPE_7G052300	9048052	9050809	UDP-N-acetylmuramate dehydrogenase activity/cytokinin dehydrogenase activity/flavin adenine dinucleotide binding/GULONOLACTONE OXIDASE/oxidation-reduction process/Cytokinin dehydrogenase./oxidoreductase activity/cytokinin metabolic process/cytokinin dehydrogenase [EC:1.5.99.12]/Cytokinin dehydrogenase 1, FAD and cytokinin binding/Proteins containing the FAD binding domain/FAD binding domain
	PRUPE_7G077300	11370172	11373189	Actin/actin, other eukaryote/ACTIN/Actin and related proteins
	PRUPE_7G079600	11530493	11533768	Null
	PRUPE_7G080900	11619172	11622688	Serine/threonine protein kinase/Protein tyrosine kinase/protein kinase activity/protein phosphorylation/LEUCINE-RICH REPEAT RECEPTOR-LIKE PROTEIN KINASE
	PRUPE_7G089600	12322567	12329354	ATP binding/Protein kinase domain/protein kinase activity/Non-specific serine/threonine protein kinase./SERINE/THREONINE-PROTEIN KINASE/protein phosphorylation/Ca2+/calmodulin-dependent protein kinase, EF-Hand protein superfamily/EF-hand domain pair/calcium ion binding/calcium-dependent protein kinase [EC:2.7.11.1]
	PRUPE_7G094700	12733878	12737910	Leucine rich repeat/Serine/threonine protein kinase/Protein tyrosine kinase/Leucine rich repeat N-terminal domain/protein binding/protein kinase activity/Leucine Rich Repeat/protein phosphorylation/LEUCINE-RICH REPEAT RECEPTOR-LIKE PROTEIN KINASE
	PRUPE_7G099800	13045755	13048447	hydrolase activity/Peptidase dimerisation domain/PEPTIDASE M20 FAMILY MEMBER/metabolic process/Peptidase family M20/M25/M40
	PRUPE_7G107500	13590037	13591438	Null
	PRUPE_7G118400	14297012	14299290	Null
	PRUPE_7G131400	15053725	15057247	Helix-loop-helix DNA-binding domain/protein dimerization activity/STEROL REGULATORY ELEMENT-BINDING PROTEIN
	PRUPE_7G139500	15544201	15547481	Apoptotic ATPase/LEUCINE-RICH REPEAT-CONTAINING PROTEIN/ADP binding/NB-ARC domain/Arabidopsis broad-spectrum mildew resistance protein RPW8
	PRUPE_7G167300	17063642	17066760	Glycosyl hydrolase family 9/hydrolase activity, hydrolyzing O-glycosyl compounds/ENDO-1,4-BETA-GLUCANASE/carbohydrate metabolic process
	PRUPE_7G185200	17953249	17959156	putative transport protein/integral to membrane/transmembrane transport/FAMILY NOT NAMED/Membrane transport protein/Predicted membrane protein
	PRUPE_7G187500	18072372	18075763	HMG-COA REDUCTASE/coenzyme A metabolic process/Hydroxymethylglutaryl-coenzyme A reductase/oxidation-reduction process/3-HYDROXY-3-METHYLGLUTARYL-COENZYME A REDUCTASE/hydroxymethylglutaryl-CoA reductase (NADPH) activity/3-hydroxy-3-methylglutaryl-CoA (HMG-CoA) reductase/coenzyme binding
	PRUPE_7G190400	18247144	18249472	Plant invertase/pectin methylesterase inhibitor/pectinesterase activity/Pectinesterase/enzyme inhibitor activity/FAMILY NOT NAMED/cell wall modification/cell wall
	PRUPE_7G192300	18350215	18356360	Sucrose synthase./biosynthetic process/Glycosyl transferases group 1/Glycosyltransferase/sucrose synthase [EC:2.4.1.13]/Sucrose synthase/sucrose metabolic process/GLYCOSYLTRANSFERASE	#8
	PRUPE_7G192900	18381958	18384145	SAUR family protein/FAMILY NOT NAMED/Auxin responsive protein
	PRUPE_7G198700	18658995	18663310	FAMILY NOT NAMED/TMEM192 family
	PRUPE_7G204200	18925233	18927047	Cotton fibre expressed protein
	PRUPE_7G210500	19260608	19261815	Protein of unknown function (DUF568)/FAMILY NOT NAMED
	PRUPE_7G211300	19319870	19322686	protein disulfide oxidoreductase activity/cell redox homeostasis/Thioredoxin/glycerol ether metabolic process/Thioredoxin/THIOREDOXIN
	PRUPE_7G216900	19582353	19586581	METALLOPROTEASE/Peptidase M16 inactive domain/Insulinase (Peptidase family M16)/Mitochondrial processing peptidase, alpha subunit/MITOCHONDRIAL PROCESSING PEPTIDASE ALPHA SUBUNIT
	PRUPE_7G219900	19724908	19731300	Ceramide glucosyltransferase/Glycosyl transferase family 21/SUBFAMILY NOT NAMED/CERAMIDE GLUCOSYLTRANSFERASE/transferase activity, transferring glycosyl groups
	PRUPE_7G228100	20138622	20141424	Leucine rich repeat N-terminal domain/FAMILY NOT NAMED
	PRUPE_7G228300	20158144	20162219	STAS domain/Sulfate transporter family/sulfate transmembrane transporter activity/integral to membrane/Sulfate transporter N-terminal domain with GLY motif/sulfate transport/Sulfate/bicarbonate/oxalate exchanger SAT-1 and related transporters (SLC26 family)/SULFATE TRANSPORTER
	PRUPE_7G229600	20210985	20211218	Null
	PRUPE_7G231700	20287576	20288381	ribosome/Ribosomal protein L37e/60S RIBOSOMAL PROTEIN L37/structural constituent of ribosome/intracellular/60S ribosomal protein L37/translation
	PRUPE_7G232200	20308648	20313342	Serine/threonine protein kinase/Protein tyrosine kinase/protein kinase activity/protein phosphorylation/LEUCINE-RICH REPEAT RECEPTOR-LIKE PROTEIN KINASE
	PRUPE_7G253800	21377074	21378105	Null
	PRUPE_7G256200	21465973	21468221	OS08G0151700 PROTEIN/protein binding/RING FINGER CONTAINING PROTEIN/Ring finger domain/zinc ion binding
	PRUPE_7G257900	21548204	21552348	protein binding/UNCHARACTERIZED/WD40 protein/WD domain, G-beta repeat/SUBFAMILY NOT NAMED
	PRUPE_7G267600	22055244	22058961	SUBFAMILY NOT NAMED/ACYL-COA THIOESTERASE/Acyl-CoA thioesterase
	PRUPE_7G269600	22141140	22144410	S-adenosylmethionine-dependent methyltransferase activity/Thiopurine S-methyltransferase (TPMT)/FAMILY NOT NAMED
	PRUPE_7G271500	22241007	22246234	Methylenetetrahydrofolate reductase/methylenetetrahydrofolate reductase (NADPH) [EC:1.5.1.20]/Methylenetetrahydrofolate reductase (NAD(P)H)./5,10-methylenetetrahydrofolate reductase/oxidation-reduction process/METHYLTETRAHYDROFOLATE:HOMOCYSTEINE METHYLTRANSFERASE RELATED/PREDICTED PROTEIN/methylenetetrahydrofolate reductase (NADPH) activity/methionine metabolic process
	PRUPE_8G001700	142735	143270	Null
	PRUPE_8G004700	371947	378482	Uncharacterized conserved protein/MEMBRANE PROTEIN CH1 RELATED/Sad1 / UNC-like C-terminal/MEMBRANE PROTEIN CH1 RELATED
	PRUPE_8G005000	392211	394769	DIMETHYLANILINE MONOOXYGENASE
	PRUPE_8G005300	410985	415732	Apoptotic ATPase/protein binding/TIR domain/signal transduction/ADP binding/NB-ARC domain/LEUCINE-RICH REPEAT-CONTAINING PROTEIN
	PRUPE_8G005900	466064	472510	hydrolase activity, hydrolyzing O-glycosyl compounds/carbohydrate metabolic process/Glycosyl hydrolase family 9/ENDO-1,4-BETA-GLUCANASE
	PRUPE_8G022200	2004829	2006052	DNA binding/regulation of transcription, DNA-dependent/Dof domain, zinc finger/FAMILY NOT NAMED
	PRUPE_8G034200	3175008	3176568	response to stress/ABA/WDS induced protein
	PRUPE_8G034300	3177024	3177407	Prolamin-like
	PRUPE_8G035100	3222361	3229655	membrane/cellulose synthase A [EC:2.4.1.12]/Zinc-binding RING-finger/Cellulose synthase (UDP-forming)./X-BOX TRANSCRIPTION FACTOR-RELATED/cellulose synthase (UDP-forming) activity/cellulose biosynthetic process/Cellulose synthase
	PRUPE_8G038600	3822800	3826209	Null
	PRUPE_8G042400	4419654	4422269	protein binding/FAMILY NOT NAMED/F-box domain
	PRUPE_8G065400	9707582	9708744	Null
	PRUPE_8G065500	9710082	9710713	Null
	PRUPE_8G080500	11439488	11439769	Auxin responsive protein/FAMILY NOT NAMED
	PRUPE_8G090400	12346192	12347744	Arylacetamide deacetylase/hydrolase activity/metabolic process/alpha/beta hydrolase fold/MEMBER OF 'GDXG' FAMILY OF LIPOLYTIC ENZYMES
	PRUPE_8G093700	12650557	12651297	GRF zinc finger/zinc ion binding
	PRUPE_8G102400	13381475	13384207	NADPH-dependent FMN reductase/oxidoreductase activity/1,4-benzoquinone reductase-like; Trp repressor binding protein-like/protoplast-secreted protein/FLAVODOXIN-RELATED PROTEIN WRBA-RELATED
	PRUPE_8G118700	14585167	14586340	Null
	PRUPE_8G121100	14741159	14742640	Arylacetamide deacetylase/hydrolase activity/metabolic process/alpha/beta hydrolase fold/MEMBER OF 'GDXG' FAMILY OF LIPOLYTIC ENZYMES
	PRUPE_8G123200	14900334	14909429	oxidation-reduction process/ZINC-BINDING ALCOHOL DEHYDROGENASE DOMAIN-CONTAINING PROTEIN 2/uncharacterized protein/zinc ion binding/Alcohol dehydrogenase GroES-like domain/oxidoreductase activity/metabolic process/short chain dehydrogenase/15-hydroxyprostaglandin dehydrogenase and related dehydrogenases/Zinc-binding dehydrogenase/ALCOHOL DEHYDROGENASE RELATED
	PRUPE_8G129500	15282245	15285999	CBS domain/SUBFAMILY NOT NAMED/INOSINE-5-MONOPHOSPHATE DEHYDROGENASE RELATED/adenyl nucleotide binding
	PRUPE_8G153800	16598130	16598771	Defense-related protein containing SCP domain/Cysteine-rich secretory protein family/pathogenesis-related protein 1/CYSTEINE-RICH SECRETORY PROTEIN-RELATED
	PRUPE_8G155000	16654105	16654953	Defense-related protein containing SCP domain/Cysteine-rich secretory protein family/CYSTEINE-RICH SECRETORY PROTEIN-RELATED
	PRUPE_8G157400	16779278	16781609	Null
	PRUPE_8G170300	17469403	17483747	phosphotransferase activity, alcohol group as acceptor/FAT domain/protein binding/Non-specific serine/threonine protein kinase./Phosphatidylinositol 3- and 4-kinase/UME (NUC010) domain/ataxia telangiectasia and Rad3 related [EC:2.7.11.1]/protein serine/threonine kinase activity/FATC domain/ATAXIA TELANGIECTASIA MUTATED (ATM)-RELATED/Protein kinase of the PI-3 kinase family involved in mitotic gro…
	PRUPE_8G172900	17621127	17624915	oxidation-reduction process/copper ion binding/oxidoreductase activity/Multicopper oxidase/MULTI-COPPER OXIDASE/PECTINESTERASE/Multicopper oxidases/Multicopper oxidase/Multicopper oxidase
	PRUPE_8G178000	17941791	17946340	protein ubiquitination/Armadillo/beta-catenin-like repeat/protein binding/ubiquitin-protein ligase activity/BETA CATENIN-RELATED ARMADILLO REPEAT-CONTAINING/U-box domain
	PRUPE_8G179300	18025360	18026806	Phosphate-induced protein 1 conserved region/FAMILY NOT NAMED
	PRUPE_8G186400	18388619	18389992	Leucine rich repeat N-terminal domain/protein binding/Leucine Rich Repeat/LEUCINE-RICH REPEAT RECEPTOR-LIKE PROTEIN KINASE
	PRUPE_8G194000	18720672	18724544	FAMILY NOT NAMED/Glycosyltransferase like family 2
	PRUPE_8G197700	18870263	18873112	Glycosyl transferase family 8/Polygalacturonate 4-alpha-galacturonosyltransferase./transferase activity, transferring glycosyl groups/alpha-1,4-galacturonosyltransferase [EC:2.4.1.43]/FAMILY NOT NAMED
	PRUPE_8G201000	18995896	18997553	apoplast/xyloglucan:xyloglucosyl transferase activity/cellular glucan metabolic process/FAMILY NOT NAMED/Xyloglucan endo-transglycosylase (XET) C-terminus/hydrolase activity, hydrolyzing O-glycosyl compounds/carbohydrate metabolic process/Glycosyl hydrolases family 16/Xyloglucan:xyloglucosyl transferase./xyloglucan:xyloglucosyl transferase [EC:2.4.1.207]/cell wall
	PRUPE_8G206400	19321695	19324805	metabolic process/ACETYL-COA C-ACYLTRANSFERASE/Thiolase, C-terminal domain/transferase activity, transferring acyl groups other than amino-acyl groups/3-oxoacyl CoA thiolase/Thiolase, N-terminal domain
	PRUPE_8G214900	19750489	19756825	PA domain/serine-type endopeptidase activity/Exostosin family/Subtilase family/Peptidase inhibitor I9/proteolysis/PROPROTEIN CONVERTASE SUBTILISIN/KEXIN
	PRUPE_8G216700	19834248	19835849	acid phosphatase activity/FAMILY NOT NAMED/HAD superfamily, subfamily IIIB (Acid phosphatase)
	PRUPE_8G221700	20096351	20101394	methyltransferase activity/METHYLTRANSFERASE/Putative S-adenosyl-L-methionine-dependent methyltransferase
	PRUPE_8G232400	20653624	20655672	regulation of transcription, DNA-dependent/AUX/IAA family/FAMILY NOT NAMED/nucleus
	PRUPE_8G240800	21110532	21113091	protein kinase binding/Cyclin/UNCHARACTERIZED/Cyclin/regulation of cyclin-dependent protein serine/threonine kinase activity
	PRUPE_8G241200	21122853	21125569	Null
	PRUPE_8G241400	21137506	21139618	Protein of unknown function (DUF3049)
	PRUPE_8G252500	21655932	21658120	Pyridine nucleotide-disulphide oxidoreductase/Flavin-containing monooxygenase/DIMETHYLANILINE MONOOXYGENASE
	PRUPE_8G256200	21857607	21861929	membrane/OSMOTIC STRESS POTASSIUM TRANSPORTER/potassium ion transmembrane transporter activity/K+ potassium transporter/potassium ion transmembrane transport
	PRUPE_8G256400	21872884	21876442	Null
	PRUPE_I002900	11962	14328	Leucine rich repeat/Leucine Rich repeat/Leucine rich repeat N-terminal domain/protein binding/Leucine Rich Repeat/LEUCINE-RICH REPEAT RECEPTOR-LIKE PROTEIN KINASE/Leucine-rich repeat protein
Commonly down-regulated DEGs	PRUPE_1G011400	883254	888299	oxidation-reduction process/protein binding/Linoleate 13S-lipoxygenase./oxidoreductase activity, acting on single donors with incorporation of molecular oxygen, incorporation of two atoms of oxygen/LIPOXYGENASE/PLAT/LH2 domain/metal ion binding/lipoxygenase [EC:1.13.11.12]/Lipoxygenase
	PRUPE_1G012800	967833	972269	CRAL/TRIO domain/RETINALDEHYDE BINDING PROTEIN-RELATED/Phosphatidylinositol transfer protein PDR16 and related proteins
	PRUPE_1G012900	981494	982472	Null
	PRUPE_1G016400	1175477	1176427	Acetyltransferase (GNAT) domain/N-ACETYLTRANSFERASE 9/N-acetyltransferase activity/N-acetyltransferase
	PRUPE_1G019100	1328471	1333847	TESMIN/TSO1-RELATED/Tesmin/TSO1-like CXC domain, cysteine-rich domain/Metallothionein-like protein
	PRUPE_1G020300	1439537	1443346	FAMILY NOT NAMED/Auxin canalisation/Plant pleckstrin homology-like region
	PRUPE_1G024900	1717112	1719535	Protein of unknown function (DUF506)/FAMILY NOT NAMED
	PRUPE_1G036700	2559787	2561713	Iron/ascorbate family oxidoreductases/oxidation-reduction process/non-haem dioxygenase in morphine synthesis N-terminal/oxidoreductase activity, acting on paired donors, with incorporation or reduction of molecular oxygen, 2-oxoglutarate as one donor, and incorporation of one atom each of oxygen into both donors/OXIDOREDUCTASE, 2OG-FE(II) OXYGENASE FAMILY PROTEIN/oxidoreductase activity/2OG-Fe(II…
	PRUPE_1G037700	2616755	2617527	regulation of transcription, DNA-dependent/AP2 domain/FAMILY NOT NAMED/sequence-specific DNA binding transcription factor activity
	PRUPE_1G038800	2742939	2744408	ATP binding/Protein kinase domain/protein kinase activity/SERINE/THREONINE-PROTEIN KINASE/protein phosphorylation/Ca2+/calmodulin-dependent protein kinase, EF-Hand protein superfamily
	PRUPE_1G039900	2842126	2843564	PUTATIVE UNCHARACTERIZED PROTEIN/protein binding/Glutathione S-transferase, N-terminal domain/Glutathione S-transferase/GLUTATHIONE S-TRANSFERASE, GST, SUPERFAMILY, GST DOMAIN CONTAINING
	PRUPE_1G042100	3003981	3008240	Kinesin motor domain/ATP binding/FAMILY NOT NAMED/Kinesin-like protein/kinesin complex/microtubule-based movement/microtubule binding/microtubule motor activity
	PRUPE_1G043400	3106980	3112505	FAMILY NOT NAMED/PLAC8 family
	PRUPE_1G046000	3276783	3278352	Null
	PRUPE_1G047900	3390344	3393663	Apoptotic ATPase/LEUCINE-RICH REPEAT-CONTAINING PROTEIN/ADP binding/NB-ARC domain
	PRUPE_1G049600	3486625	3489087	Null
	PRUPE_1G051300	3601947	3603229	Transcription factor, Myb superfamily/Myb-like DNA-binding domain/MYB-LIKE DNA-BINDING PROTEIN MYB/chromatin binding
	PRUPE_1G056800	4059933	4060691	Dirigent-like protein/NUCLEOPORIN-RELATED
	PRUPE_1G056900	4061962	4063154	hydroxyethylthiazole kinase [EC:2.7.1.50]/Hydroxyethylthiazole kinase family/hydroxyethylthiazole kinase activity/thiamine biosynthetic process/THIAMINE-PHOSPHATE PYROPHOSPHORYLASE/Hydroxyethylthiazole kinase.
	PRUPE_1G081700	6013936	6017316	Null
	PRUPE_1G082000	6065664	6072953	Proton-exporting ATPase./H+-transporting ATPase [EC:3.6.3.6]/nucleotide binding/haloacid dehalogenase-like hydrolase/Plasma membrane H+-transporting ATPase/FAMILY NOT NAMED/Cation transporter/ATPase, N-terminus/metal ion binding/E1-E2 ATPase
	PRUPE_1G083200	6176045	6177817	Null
	PRUPE_1G094400	7320008	7320606	Null
	PRUPE_1G095500	7551627	7554978	Trehalose-phosphatase/trehalose biosynthetic process/catalytic activity/Trehalose-6-phosphate synthase component TPS1 and related subunits/Glycosyltransferase family 20/TREHALOSE-6-PHOSPHATE SYNTHASE
	PRUPE_1G101900	8141924	8142682	Null
	PRUPE_1G102500	8187231	8197287	FAMILY NOT NAMED/Protein of unknown function (DUF1012)
	PRUPE_1G103700	8270741	8277530	FAMILY NOT NAMED
	PRUPE_1G112500	8974724	8975542	Null
	PRUPE_1G121000	9496652	9497408	Null
	PRUPE_1G121200	9516834	9517458	Null
	PRUPE_1G121300	9541635	9542661	Null
	PRUPE_1G123200	9657091	9660011	cAMP-regulated phosphoprotein/endosulfine conserved region
	PRUPE_1G134800	10645071	10650069	protein binding/RING FINGER CONTAINING PROTEIN/Ring finger domain/zinc ion binding
	PRUPE_1G136400	10712195	10714924	GTPASE, IMAP FAMILY MEMBER-RELATED/Domain of unknown function (DUF3406)
	PRUPE_1G138300	10812744	10818275	ATROPHIN-RELATED
	PRUPE_1G140400	11033366	11033674	protein disulfide oxidoreductase activity/Glutaredoxin and related proteins/GLUTAREDOXIN/cell redox homeostasis/Glutaredoxin/electron carrier activity
	PRUPE_1G141700	11138777	11141496	Domain of unknown function (DUF588)/NITRATE, FROMATE, IRON DEHYDROGENASE
	PRUPE_1G148600	11652666	11654476	AWPM-19-like family
	PRUPE_1G152000	12002056	12004216	Aspartyl protease/Xylanase inhibitor N-terminal/BASIC 7S GLOBULIN-RELATED/ASPARTYL PROTEASES/Xylanase inhibitor C-terminal/aspartic-type endopeptidase activity/proteolysis
	PRUPE_1G172600	14430629	14434412	Tetratricopeptide repeat/FKBP-type peptidyl-prolyl cis-trans isomerase/PEPTIDYL-PROLYL CIS-TRANS ISOMERASE/TPR repeat/protein folding/peptidylprolyl isomerase [EC:5.2.1.8]/FKBP-type peptidyl-prolyl cis-trans isomerase/Peptidylprolyl isomerase.
	PRUPE_1G173100	14462438	14471593	Kinesin motor domain/ATP binding/FAMILY NOT NAMED/Kinesin-like protein/Kinesin-related/kinesin complex/microtubule-based movement/microtubule binding/microtubule motor activity
	PRUPE_1G179900	15585771	15586531	Probable lipid transfer
	PRUPE_1G207400	21166003	21172482	Null
	PRUPE_1G210700	22426015	22427806	SUBFAMILY NOT NAMED/FAMILY NOT NAMED/Plant protein of unknown function
	PRUPE_1G215600	22842509	22849999	ATP binding/UvrD/REP helicase N-terminal domain/DNA2/NAM7 HELICASE FAMILY/AAA domain/AAA domain/tRNA-splicing endonuclease positive effector (SEN1)
	PRUPE_1G221300	23585167	23586506	FAMILY NOT NAMED/Auxin responsive protein
	PRUPE_1G221400	23588492	23592202	Amidohydrolase family/Atrazine chlorohydrolase/guanine deaminase/hydrolase activity/CHLOROHYDROLASE FAMILY PROTEINS/CHLOROHYDROLASE FAMILY PROTEIN
	PRUPE_1G225300	23894592	23897017	MOLYBDOPTERIN COFACTOR SULFURASE (MOSC)
	PRUPE_1G226000	23931704	23934190	Rubber elongation factor protein (REF)
	PRUPE_1G226100	23932576	23933266	Null
	PRUPE_1G227100	24032115	24034470	O-methyltransferase/Methyltransferases./O-methyltransferase activity/O-METHYLTRANSFERASE-RELATED/O-methyltransferase/putative caffeoyl-CoA 3-O-methyltransferase [EC:2.1.1.-]
	PRUPE_1G236800	25095222	25096822	FAMILY NOT NAMED/transferase activity, transferring acyl groups other than amino-acyl groups/Transferase family
	PRUPE_1G237700	25207695	25209608	iron ion binding/Cytochrome P450 CYP2 subfamily/oxidation-reduction process/oxidoreductase activity, acting on paired donors, with incorporation or reduction of molecular oxygen/heme binding/FAMILY NOT NAMED/Cytochrome P450
	PRUPE_1G241400	25546917	25551615	Sieve element occlusion C-terminus/Sieve element occlusion N-terminus
	PRUPE_1G241600	25559743	25563368	Sieve element occlusion C-terminus/Sieve element occlusion N-terminus
	PRUPE_1G245100	25844922	25847181	Aldo/keto reductase family proteins/ALDO/KETO REDUCTASE/Aldo/keto reductase family
	PRUPE_1G245600	25917115	25918610	Null
	PRUPE_1G246000	25940317	25941014	Null
	PRUPE_1G246400	25957401	25960514	Serine/threonine protein phosphatase/PROTEIN PHOSPHATASE 2C/Protein phosphatase 2C/catalytic activity/PREDICTED PROTEIN (FRAGMENT)
	PRUPE_1G246700	25967940	25970684	GDSL-like Lipase/Acylhydrolase/ZINC FINGER FYVE DOMAIN CONTAINING PROTEIN/hydrolase activity, acting on ester bonds/lipid metabolic process
	PRUPE_1G251000	26265117	26269041	PROTEASE FAMILY C15 PYROGLUTAMYL-PEPTIDASE I-RELATED/Pyroglutamyl peptidase/Predicted pyroglutamyl peptidase
	PRUPE_1G272500	27911951	27915862	TCP family transcription factor/FAMILY NOT NAMED
	PRUPE_1G272600	27915930	27916516	Null
	PRUPE_1G274700	28058395	28059444	ZF-HD protein dimerisation region/FAMILY NOT NAMED
	PRUPE_1G283100	28535683	28536852	Null
	PRUPE_1G286300	28680129	28681656	F-box-like/protein binding/FAMILY NOT NAMED
	PRUPE_1G298200	29410282	29411546	regulation of transcription, DNA-dependent/sequence-specific DNA binding/sequence-specific DNA binding transcription factor activity/CAMP-RESPONSE ELEMENT BINDING PROTEIN-RELATED/bZIP transcription factor
	PRUPE_1G302400	29695488	29696056	Null
	PRUPE_1G306300	29939830	29944129	Myb-like DNA-binding domain/chromatin binding/MYB FAMILY TRANSCRIPTION FACTOR
	PRUPE_1G329600	31282447	31283783	FAMILY NOT NAMED/DELLA protein/GRAS domain family
	PRUPE_1G335200	31667757	31669492	VIT family/FAMILY NOT NAMED/Uncharacterized membrane protein
	PRUPE_1G336800	31768540	31769893	integral to membrane/Cytochrome b/CYTOCHROME B561-RELATED/Eukaryotic cytochrome b561
	PRUPE_1G348100	32522372	32526927	Serine carboxypeptidase/SERINE PROTEASE FAMILY S10 SERINE CARBOXYPEPTIDASE/Serine carboxypeptidases (lysosomal cathepsin A)/proteolysis/serine-type carboxypeptidase activity
	PRUPE_1G358800	33163390	33170887	amino acid binding/ACT domain/Protein tyrosine kinase/Tyrosine kinase specific for activated (GTP-bound) p21cdc42Hs/SERINE-THREONINE PROTEIN KINASE/protein kinase activity/metabolic process/protein phosphorylation
	PRUPE_1G359400	33200690	33201457	Null
	PRUPE_1G365000	33524060	33526788	Null
	PRUPE_1G377900	34174727	34176364	CBS domain/INOSINE-5-MONOPHOSPHATE DEHYDROGENASE RELATED/adenyl nucleotide binding
	PRUPE_1G378900	34230311	34234907	Leucine rich repeat/Serine/threonine protein kinase/Protein tyrosine kinase/Leucine Rich repeat/Leucine rich repeat N-terminal domain/protein binding/protein kinase activity/Leucine Rich Repeat/protein phosphorylation/LEUCINE-RICH REPEAT RECEPTOR-LIKE PROTEIN KINASE
	PRUPE_1G386400	34610263	34614905	ATP binding/Serine/threonine protein kinase/Protein kinase domain/protein kinase activity/protein phosphorylation/LEUCINE-RICH REPEAT RECEPTOR-LIKE PROTEIN KINASE
	PRUPE_1G387100	34655664	34657685	iron ion binding/Cytochrome P450 CYP2 subfamily/oxidation-reduction process/oxidoreductase activity, acting on paired donors, with incorporation or reduction of molecular oxygen/heme binding/FAMILY NOT NAMED/Cytochrome P450
	PRUPE_1G406300	35690068	35691570	Null
	PRUPE_1G409900	35842407	35844823	protein binding/IQ calmodulin-binding motif/FAMILY NOT NAMED
	PRUPE_1G410700	35889034	35892412	Zinc finger, C2H2 type/SERINE/THREONINE-PROTEIN KINASE RIO/metal ion binding/Ovo and related transcription factors
	PRUPE_1G414300	36065533	36066593	mitochondrial proton-transporting ATP synthase complex, coupling factor F(o)/hydrogen ion transmembrane transporter activity/Mitochondrial ATP synthase g subunit/ATP synthesis coupled proton transport/FAMILY NOT NAMED
	PRUPE_1G417100	36195554	36198406	Branched-chain-amino-acid transaminase./metabolic process/SUBGROUP IIII AMINOTRANSFERASE/Aminotransferase class IV/catalytic activity/branched-chain amino acid aminotransferase [EC:2.6.1.42]/Branched chain aminotransferase BCAT1, pyridoxal phosphate enzymes type IV superfamily
	PRUPE_1G424400	36583627	36585209	FAMILY NOT NAMED/Protein of unknown function DUF260
	PRUPE_1G426300	36660220	36661839	FAMILY NOT NAMED/NADH(P)-binding/SUBFAMILY NOT NAMED
	PRUPE_1G436700	37230089	37230783	EF-hand domain pair/calcium ion binding
	PRUPE_1G437300	37263429	37263716	calcium ion binding/EF hand
	PRUPE_1G437500	37274129	37275151	BRI1 kinase inhibitor 1
	PRUPE_1G437800	37288783	37289712	DNA binding/B3 DNA binding domain/FAMILY NOT NAMED
	PRUPE_1G439800	37388164	37390544	Ca2+-independent phospholipase A2/Patatin-like phospholipase/FAMILY NOT NAMED/lipid metabolic process
	PRUPE_1G441200	37465198	37469360	UNCHARACTERIZED/Protein of unknown function, DUF547/Leucine-zipper of ternary complex factor MIP1
	PRUPE_1G445100	37693382	37695430	phosphorelay signal transduction system/signal transducer activity/Two-component phosphorelay intermediate involved in MAP kinase cascade regulation/Hpt domain
	PRUPE_1G449700	37932544	37935825	FAMILY NOT NAMED/Auxin canalisation/Plant pleckstrin homology-like region
	PRUPE_1G475300	39517635	39526255	FAMILY NOT NAMED/BURP domain
	PRUPE_1G475400	39560264	39563960	FAMILY NOT NAMED/BURP domain
	PRUPE_1G478200	40034540	40036725	DNA binding/Homeobox domain
	PRUPE_1G480500	40133330	40137597	C2 domain/Phospholipase D C terminal/protein binding/PHOSPHOLIPASE D/Phospholipase D Active site motif/metabolic process/catalytic activity/Phospholipase D1
	PRUPE_1G482300	40241410	40245859	nucleoside metabolic process/ADENINE PHOSPHORIBOSYLTRANSFERASE/Adenine phosphoribosyltransferase./Adenine phosphoribosyl transferases/adenine phosphoribosyltransferase [EC:2.4.2.7]/Phosphoribosyl transferase domain
	PRUPE_1G488000	40636061	40637946	FAMILY NOT NAMED/BTB/POZ domain/protein binding
	PRUPE_1G488100	40640954	40643139	FAMILY NOT NAMED/BTB/POZ domain/protein binding
	PRUPE_1G494400	41074364	41078799	IAA-amino acid hydrolase [EC:3.5.1.-]/hydrolase activity/Peptidase dimerisation domain/In linear amides./PEPTIDASE M20 FAMILY MEMBER/metabolic process/Peptidase family M20/M25/M40
	PRUPE_1G503200	41610656	41612462	FAMILY NOT NAMED/Thaumatin family
	PRUPE_1G516200	42463956	42470112	Predicted transporter (major facilitator superfamily)/Sugar (and other) transporter/integral to membrane/transmembrane transport/transmembrane transporter activity/FAMILY NOT NAMED
	PRUPE_1G521800	42779310	42781740	ATP binding/Protein kinase domain/protein kinase activity/Serine/threonine protein kinase/protein phosphorylation/SERINE/THREONINE KINASE
	PRUPE_1G523800	42900837	42905191	Splicing factor 3b, subunit 4/FAMILY NOT NAMED/nucleic acid binding/SUBFAMILY NOT NAMED/RNA recognition motif. (a.k.a. RRM, RBD, or RNP domain)
	PRUPE_1G524700	43006976	43008813	phospholipid binding/ANTH domain/CLATHRIN ASSEMBLY PROTEIN
	PRUPE_1G527200	43162082	43164050	Serine/threonine protein kinase/Protein tyrosine kinase/protein kinase activity/protein phosphorylation/LEUCINE-RICH REPEAT RECEPTOR-LIKE PROTEIN KINASE
	PRUPE_1G528800	43262315	43266633	Apoptotic ATPase/protein binding/Leucine Rich Repeat/LEUCINE-RICH REPEAT-CONTAINING PROTEIN/ADP binding/NB-ARC domain
	PRUPE_1G528900	43267598	43268565	LEUCINE-RICH REPEAT-CONTAINING PROTEIN/ADP binding/NB-ARC domain
	PRUPE_1G530700	43383892	43387238	Carbonic anhydrase/Predicted carbonic anhydrase involved in protection against oxidative damage/carbonate dehydratase activity/zinc ion binding/FAMILY NOT NAMED
	PRUPE_1G532300	43526494	43530941	Null
	PRUPE_1G533700	43615998	43616687	DNA binding/MADS BOX PROTEIN/protein dimerization activity/SRF-type transcription factor (DNA-binding and dimerisation domain)
	PRUPE_1G540600	44169285	44170839	Null
	PRUPE_1G560100	45724265	45726152	DNA binding/No apical meristem (NAM) protein/regulation of transcription, DNA-dependent/FAMILY NOT NAMED
	PRUPE_1G570800	46487303	46489261	Cupin/nutrient reservoir activity/SUBFAMILY NOT NAMED/FAMILY NOT NAMED
	PRUPE_1G585100	47493344	47493901	Null
	PRUPE_2G002200	305727	308320	ATP binding/AAA+-type ATPase/Domain associated at C-terminal with AAA/ATPase family associated with various cellular activities (AAA)/BCS1 AAA-TYPE ATPASE
	PRUPE_2G027100	2782516	2784667	Null
	PRUPE_2G038400	4128500	4131777	NADPH-dependent FMN reductase/oxidoreductase activity/Predicted flavoprotein/CHROMATE REDUCTASE
	PRUPE_2G044500	4968977	4976830	CHOLINE/ETHANOALAMINE KINASE/Choline kinase/kinase activity/glycerophospholipid biosynthetic process/Choline/ethanolamine kinase
	PRUPE_2G067800	9665698	9669253	Hemerythrin HHE cation binding domain
	PRUPE_2G069700	10010537	10012389	Null
	PRUPE_2G077100	11890351	11891500	Cupin/nutrient reservoir activity/FAMILY NOT NAMED
	PRUPE_2G097800	15323974	15325461	Agglutinin
	PRUPE_2G118800	17697788	17698137	Null
	PRUPE_2G125200	18188097	18192310	FAMILY NOT NAMED/Plant protein of unknown function
	PRUPE_2G140900	19737977	19740243	FAMILY NOT NAMED/Salt stress response/antifungal
	PRUPE_2G146900	20317958	20319271	EF-HAND CALCIUM-BINDING DOMAIN CONTAINING PROTEIN/EF-hand domain pair/calcium ion binding/Calmodulin and related proteins (EF-Hand superfamily)
	PRUPE_2G147300	20358448	20359638	Null
	PRUPE_2G151200	20600270	20606939	DNA binding/MADS BOX PROTEIN/regulation of transcription, DNA-dependent/protein dimerization activity/K-box region/sequence-specific DNA binding transcription factor activity/MADS box transcription factor/nucleus/SRF-type transcription factor (DNA-binding and dimerisation domain)
	PRUPE_2G164000	21391192	21391661	Null
	PRUPE_2G164100	21396860	21403027	SUBFAMILY NOT NAMED/Protein of unknown function (DUF1446)/FAMILY NOT NAMED
	PRUPE_2G166100	21511725	21515005	Leucine rich repeat/Leucine Rich repeat/Leucine rich repeat N-terminal domain/protein binding/Leucine Rich Repeat/LEUCINE-RICH REPEAT RECEPTOR-LIKE PROTEIN KINASE/Leucine-rich repeat protein
	PRUPE_2G167000	21560234	21565660	SUBFAMILY NOT NAMED/Domain of unknown function (DUF296)/FAMILY NOT NAMED
	PRUPE_2G172800	21937118	21941053	L-3-cyanoalanine synthase/ cysteine synthase [EC:2.5.1.47 4.4.1.9]/L-3-cyanoalanine synthase./Pyridoxal-phosphate dependent enzyme/Cystathionine beta-synthase and related enzymes/Cysteine synthase./SER/THR DEHYDRATASE, TRP SYNTHASE
	PRUPE_2G173200	21970339	21973688	membrane/MatE/drug transmembrane transporter activity/antiporter activity/transmembrane transport/MULTIDRUG RESISTANCE PROTEIN/Uncharacterized membrane protein, predicted efflux pump/drug transmembrane transport
	PRUPE_2G184800	22621955	22624638	transferase activity, transferring hexosyl groups/Hydroquinone glucosyltransferase./hydroquinone glucosyltransferase [EC:2.4.1.218]/UDP-glucoronosyl and UDP-glucosyl transferase/GLUCOSYL/GLUCURONOSYL TRANSFERASES/metabolic process/UDP-glucuronosyl and UDP-glucosyl transferase
	PRUPE_2G185900	22704370	22707227	FAMILY NOT NAMED/BTB/POZ domain/protein binding
	PRUPE_2G186000	22707395	22709254	FAMILY NOT NAMED/BTB/POZ domain/protein binding
	PRUPE_2G193900	23222817	23224767	Null
	PRUPE_2G204700	23984542	23986033	DNA binding/No apical meristem (NAM) protein/regulation of transcription, DNA-dependent/FAMILY NOT NAMED
	PRUPE_2G210000	24283188	24283574	Null
	PRUPE_2G215300	24613756	24616200	SUBFAMILY NOT NAMED/Tetraspanin family/Tetraspanin family integral membrane protein/integral to membrane/FAMILY NOT NAMED
	PRUPE_2G222000	24974995	24975525	FAMILY NOT NAMED/Embryo-specific protein 3, (ATS3)
	PRUPE_2G231500	25553306	25555980	RRM motif-containing protein/RNA AND EXPORT FACTOR BINDING PROTEIN/C-terminal duplication domain of Friend of PRMT1/nucleic acid binding/RNA recognition motif. (a.k.a. RRM, RBD, or RNP domain)
	PRUPE_2G237500	25843712	25846615	protein binding/Anaphase promoting complex, Cdc20, Cdh1, and Ama1 subunits/gb def: SPCC1620.04c protein/CELL DIVISION CYCLE 20 (CDC20) (FIZZY)-RELATED/WD domain, G-beta repeat
	PRUPE_2G240300	26018546	26024334	REGULATOR OF CHROMOSOME CONDENSATION/Regulator of chromosome condensation (RCC1) repeat/Regulator of chromosome condensation (RCC1) repeat
	PRUPE_2G241800	26088269	26090890	membrane/OLIGOPEPTIDE TRANSPORTER-RELATED/POT family/H+/oligopeptide symporter/transport/transporter activity
	PRUPE_2G242500	26149211	26150869	Null
	PRUPE_2G242600	26150851	26151741	Probable lipid transfer
	PRUPE_2G242700	26154909	26155782	Probable lipid transfer
	PRUPE_2G242800	26158162	26158626	Probable lipid transfer
	PRUPE_2G247600	26365839	26368505	Hs1pro-1 N-terminus/Hs1pro-1 protein C-terminus
	PRUPE_2G251400	26586173	26587976	Iron/ascorbate family oxidoreductases/non-haem dioxygenase in morphine synthesis N-terminal/OXIDOREDUCTASE, 2OG-FE(II) OXYGENASE FAMILY PROTEIN
	PRUPE_2G254200	26719925	26722670	Mad3/BUB1 homology region 1/gb def: Novel protein (Fragment)/MITOTIC CHECKPOINT SERINE/THREONINE-PROTEIN KINASE BUB1
	PRUPE_2G254900	26769087	26770777	FAMILY NOT NAMED/MSP (Major sperm protein) domain/Myotrophin and similar proteins/Ankyrin repeats (3 copies)/structural molecule activity
	PRUPE_2G258200	26933621	26934718	Null
	PRUPE_2G258700	26942250	26946019	EBNA2 BINDING PROTEIN P100/Staphylococcal nuclease homologue/hydrolase activity, acting on ester bonds/nucleic acid binding
	PRUPE_2G259300	26966658	26969470	Transmembrane amino acid transporter protein/Amino acid transporter protein/AMINO ACID TRANSPORTER
	PRUPE_2G263000	27131290	27131780	Null
	PRUPE_2G274600	27673787	27677776	Predicted quinone oxidoreductase/NADPH2:quinone reductase [EC:1.6.5.5]/oxidation-reduction process/zinc ion binding/Alcohol dehydrogenase GroES-like domain/NADPH:quinone reductase./oxidoreductase activity/Zinc-binding dehydrogenase/ALCOHOL DEHYDROGENASE RELATED
	PRUPE_2G276100	27780102	27784161	AAA domain
	PRUPE_2G282300	28057573	28061864	Domain of unknown function (DUF296)/FAMILY NOT NAMED
	PRUPE_2G282400	28062359	28067554	microtubule cytoskeleton organization/cytokinesis/microtubule binding/Microtubule associated protein (MAP65/ASE1 family)/Microtubule-associated protein essential for anaphase spindle elongation/PROTEIN REGULATOR OF CYTOKINESIS 1 PRC1-RELATED
	PRUPE_2G283300	28112855	28116671	Apoptotic ATPase/LEUCINE-RICH REPEAT-CONTAINING PROTEIN/ADP binding/Leucine Rich repeats (2 copies)/NB-ARC domain
	PRUPE_2G291100	28481156	28484328	protein binding/IQ calmodulin-binding motif/FAMILY NOT NAMED/Protein of unknown function (DUF4005)
	PRUPE_2G309500	29313238	29316479	protein binding/IQ calmodulin-binding motif/FAMILY NOT NAMED/Protein of unknown function (DUF4005)
	PRUPE_2G314200	29564501	29566513	FAMILY NOT NAMED/hydrolase activity, hydrolyzing O-glycosyl compounds/carbohydrate metabolic process/X8 domain/Glycosyl hydrolases family 17
	PRUPE_2G314300	29570119	29572777	UNCHARACTERIZED/Pentapeptide repeats (9 copies)
	PRUPE_2G322000	29902854	29904879	FAMILY NOT NAMED/Thaumatin family
	PRUPE_2G327500	30164428	30166143	Phosphate-induced protein 1 conserved region/FAMILY NOT NAMED
	PRUPE_3G011300	709380	711070	AMP-binding enzyme/Acyl-CoA synthetase/AMP-binding enzyme C-terminal domain/metabolic process/FAMILY NOT NAMED/catalytic activity
	PRUPE_3G017400	1245944	1247894	Molecular chaperone (small heat-shock protein Hsp26/Hsp42)/SMALL HEAT-SHOCK PROTEIN (HSP20) FAMILY/Hsp20/alpha crystallin family
	PRUPE_3G020600	1501836	1506795	Kelch repeat-containing proteins/Kelch motif/Galactose oxidase, central domain/KELCH REPEAT DOMAIN/Galactose oxidase, central domain
	PRUPE_3G025900	1902154	1908533	Prenyltransferase-like/catalytic activity/Prenyltransferase and squalene oxidase repeat/Oxidosqualene-lanosterol cyclase and related proteins/FAMILY NOT NAMED
	PRUPE_3G027000	1999484	2004200	START domain-containing proteins involved in steroidogenesis/phosphatidylcholine transfer/PHOSPHATIDYLCHOLINE TRANSFER PROTEIN
	PRUPE_3G032100	2392663	2393353	Null
	PRUPE_3G033500	2469912	2471532	GDSL-like Lipase/Acylhydrolase/ZINC FINGER FYVE DOMAIN CONTAINING PROTEIN/hydrolase activity, acting on ester bonds/lipid metabolic process
	PRUPE_3G033600	2479141	2480754	GDSL-like Lipase/Acylhydrolase/ZINC FINGER FYVE DOMAIN CONTAINING PROTEIN/hydrolase activity, acting on ester bonds/lipid metabolic process
	PRUPE_3G035700	2592068	2594084	Dormancy/auxin associated protein
	PRUPE_3G043400	3081574	3082953	Null
	PRUPE_3G064200	4585165	4588237	regulation of transcription, DNA-dependent/AUX/IAA family/FAMILY NOT NAMED/nucleus
	PRUPE_3G068500	4933888	4935682	Protein of unknown function (DUF295)/SEL-1-LIKE PROTEIN, SEL-1L/SEL-1-LIKE PROTEIN
	PRUPE_3G083600	6182532	6186399	gb def: Drosophila melanogaster CG15040 gene product/integral to membrane/serine-type endopeptidase activity/Rhomboid family/Rhomboid family proteins/RHOMBOID-RELATED/proteolysis
	PRUPE_3G086200	6384883	6387111	FAMILY NOT NAMED/hydrolase activity, hydrolyzing O-glycosyl compounds/SUBFAMILY NOT NAMED/carbohydrate metabolic process/Glycosyl hydrolases family 17
	PRUPE_3G101400	7787616	7789526	FAMILY NOT NAMED/transferase activity, transferring acyl groups other than amino-acyl groups/Transferase family
	PRUPE_3G101500	7866225	7868310	FAMILY NOT NAMED/transferase activity, transferring acyl groups other than amino-acyl groups/Transferase family
	PRUPE_3G102900	8052836	8054071	Null
	PRUPE_3G103700	8155785	8160858	Null
	PRUPE_3G127700	12563043	12567650	Myb-like DNA-binding domain/FAMILY NOT NAMED/chromatin binding
	PRUPE_3G131700	13648066	13649789	Protein of unknown function (DUF506)/FAMILY NOT NAMED
	PRUPE_3G145300	15886981	15888352	Null
	PRUPE_3G147900	16185378	16185674	Probable lipid transfer
	PRUPE_3G149000	16268018	16268761	Null
	PRUPE_3G158800	17741577	17744396	Domain of unknown function (DUF4228)
	PRUPE_3G162500	18144529	18147307	FAMILY NOT NAMED/Transcriptional regulator DELLA protein N terminal/DELLA protein/GRAS domain family
	PRUPE_3G168100	18702148	18706312	amino acid binding/ACT domain/D-3-phosphoglycerate dehydrogenase, D-isomer-specific 2-hydroxy acid dehydrogenase superfamily/D-3-phosphoglycerate dehydrogenase [EC:1.1.1.95]/oxidation-reduction process/Phosphoglycerate dehydrogenase./2-HYDROXYACID DEHYDROGENASE-RELATED/oxidoreductase activity, acting on the CH-OH group of donors, NAD or NADP as acceptor/metabolic process/NAD binding/D-isomer spec…
	PRUPE_3G170400	18910166	18912238	TB2/DP1, HVA22 family/HVA22-LIKE PROTEINS
	PRUPE_3G175600	19233906	19236565	protein binding/Leucine Rich Repeat/LEUCINE-RICH REPEAT-CONTAINING PROTEIN/ADP binding/NB-ARC domain
	PRUPE_3G175800	19278817	19286059	Diacylglycerol kinase/LEUCINE-RICH REPEAT-CONTAINING PROTEIN/ADP binding/NB-ARC domain
	PRUPE_3G176500	19366954	19369783	integral to membrane/FAMILY NOT NAMED/Eukaryotic cytochrome b561
	PRUPE_3G178900	19532040	19533262	AAA domain
	PRUPE_3G179700	19572965	19574049	Null
	PRUPE_3G184300	19940849	19942097	Null
	PRUPE_3G189600	20258473	20261039	transferase activity, transferring hexosyl groups/UDP-glucoronosyl and UDP-glucosyl transferase/GLUCOSYL/GLUCURONOSYL TRANSFERASES/metabolic process/UDP-glucuronosyl and UDP-glucosyl transferase
	PRUPE_3G196400	20715026	20722699	Null
	PRUPE_3G200500	20928708	20933930	FAMILY NOT NAMED/nucleic acid binding/OST-HTH/LOTUS domain/RNA recognition motif. (a.k.a. RRM, RBD, or RNP domain)
	PRUPE_3G204700	21265515	21267070	F-box associated domain/FAMILY NOT NAMED
	PRUPE_3G218700	22016678	22018164	Null
	PRUPE_3G221800	22243884	22247657	beta-amylase activity/polysaccharide catabolic process/FAMILY NOT NAMED/Glycosyl hydrolase family 14
	PRUPE_3G229700	22784215	22785316	Wound-induced protein
	PRUPE_3G230800	22827439	22828824	Null
	PRUPE_3G244700	23653143	23653839	Null
	PRUPE_3G250200	24006674	24007587	NADH-ubiquinone reductase complex 1 MLRQ subunit
	PRUPE_3G267600	25007088	25008231	Gibberellin regulated protein/EXTENSIN, PROLINE-RICH PROTEIN/EXTENSIN, PROLINE-RICH PROTEIN
	PRUPE_3G268600	25063720	25070556	Myotrophin and similar proteins/nucleic acid binding/ANKYRIN REPEAT PROTEIN/OST-HTH/LOTUS domain/Ankyrin repeats (3 copies)/RNA recognition motif. (a.k.a. RRM, RBD, or RNP domain)
	PRUPE_3G269300	25103778	25105956	Tubulin/FtsZ family, GTPase domain/microtubule/TUBULIN/microtubule-based process/Tubulin C-terminal domain/GTP catabolic process/tubulin alpha/GTPase activity/protein polymerization/protein complex/Alpha tubulin/GTP binding
	PRUPE_3G272800	25283313	25285959	HI0933-like protein/putative drug exporter of the RND superfamily/ELECTRON TRANSFER FLAVOPROTEIN-UBIQUINONE OXIDOREDUCTASE
	PRUPE_3G302900	26652925	26658204	26S proteasome regulatory complex, subunit PSMD10/Ankyrin repeats (3 copies)/ANKYRIN REPEAT AND PROTEIN KINASE DOMAIN-CONTAINING PROTEIN
	PRUPE_3G303500	26687010	26689184	SUBFAMILY NOT NAMED/FAMILY NOT NAMED/Plant protein of unknown function
	PRUPE_3G307500	26825363	26825569	Protein of unknown function (DUF3339)
	PRUPE_3G307600	26827966	26828178	Protein of unknown function (DUF3339)
	PRUPE_3G307800	26830986	26841208	DNA binding/MADS BOX PROTEIN/regulation of transcription, DNA-dependent/protein dimerization activity/K-box region/sequence-specific DNA binding transcription factor activity/MADS box transcription factor/nucleus/SRF-type transcription factor (DNA-binding and dimerisation domain)
	PRUPE_4G001200	131826	132365	Plant invertase/pectin methylesterase inhibitor/pectinesterase activity/FAMILY NOT NAMED/enzyme inhibitor activity
	PRUPE_4G003900	262202	264466	FAMILY NOT NAMED/SUBFAMILY NOT NAMED/Myb/SANT-like DNA-binding domain
	PRUPE_4G008300	421259	425376	Permease of the major facilitator superfamily/Sugar (and other) transporter/integral to membrane/transmembrane transport/transmembrane transporter activity/MFS transporter, SP family, solute carrier family 2 (myo-inositol transporter), member 13/FAMILY NOT NAMED
	PRUPE_4G017500	815501	817089	Wall-associated receptor kinase galacturonan-binding/polysaccharide binding
	PRUPE_4G025300	1198740	1199317	Nuclear transport factor 2 (NTF2) domain/SUBFAMILY NOT NAMED/transport/Nuclear transport factor 2/intracellular/NUCLEAR TRANSPORT FACTOR 2
	PRUPE_4G029100	1355794	1357268	protein disulfide oxidoreductase activity/cell redox homeostasis/Thioredoxin/glycerol ether metabolic process/Thioredoxin/THIOREDOXIN
	PRUPE_4G029300	1365077	1366413	Oxygen evolving enhancer protein 3 (PsbQ)/photosystem II/extrinsic to membrane/oxygen evolving complex/photosystem II oxygen-evolving enhancer protein 3/calcium ion binding/photosynthesis
	PRUPE_4G035400	1677546	1678633	Null
	PRUPE_4G039100	1832438	1832623	Null
	PRUPE_4G039200	1835289	1835489	Null
	PRUPE_4G039300	1838761	1842691	INOSITOL MONOPHOSPHATASE/phosphatidylinositol phosphorylation/3'(2'),5'-bisphosphate nucleotidase./Salt-sensitive 3'-phosphoadenosine-5'-phosphatase HAL2/SAL1/Inositol monophosphatase family/3'(2'), 5'-bisphosphate nucleotidase [EC:3.1.3.7]
	PRUPE_4G040800	1921651	1925455	Serine carboxypeptidase/Carboxypeptidase C./cathepsin A (carboxypeptidase C) [EC:3.4.16.5]/SERINE PROTEASE FAMILY S10 SERINE CARBOXYPEPTIDASE/Serine carboxypeptidases (lysosomal cathepsin A)/proteolysis/serine-type carboxypeptidase activity
	PRUPE_4G043200	2063241	2065538	Soluble epoxide hydrolase/ALPHA/BETA HYDROLASE FOLD-CONTAINING PROTEIN/Alpha/beta hydrolase family
	PRUPE_4G044100	2120171	2121742	ASPARAGINE SYNTHETASE/gb def: asparagine synthetase (glutamine-hydrolyzing) [bacillus subtilis]/Aluminium induced protein
	PRUPE_4G044300	2130487	2132423	CBS domain/5'-AMP-activated protein kinase, gamma subunit/AMP-ACTIVATED PROTEIN KINASE, GAMMA REGULATORY SUBUNIT/adenyl nucleotide binding
	PRUPE_4G048100	2298950	2301491	ATP binding/Serine/threonine protein kinase/Protein kinase domain/protein kinase activity/protein phosphorylation/Legume lectin domain/carbohydrate binding/LEUCINE-RICH REPEAT RECEPTOR-LIKE PROTEIN KINASE
	PRUPE_4G048200	2306574	2308412	Protein of unknown function (DUF506)/FAMILY NOT NAMED
	PRUPE_4G048300	2307494	2310452	Null
	PRUPE_4G049100	2343262	2348944	SMG-7 (SUPPRESSOR WITH MORPHOLOGICAL EFFECT ON GENITALIA PROTEIN 7)/Est1 DNA/RNA binding domain/Telomerase activating protein Est1/SUBFAMILY NOT NAMED/Nonsense-mediated mRNA decay protein
	PRUPE_4G049600	2375103	2376128	LATE EMBRYOGENESIS ABUNDANT (PLANTS) LEA-RELATED
	PRUPE_4G050400	2410899	2412783	DNA binding/FAMILY NOT NAMED/nucleus/SBP domain
	PRUPE_4G054200	2615445	2619074	O-METHYLTRANSFERASE/Protein of unknown function, DUF599/protein dimerization activity/O-methyltransferase activity/Hydroxyindole-O-methyltransferase and related SAM-dependent methyltransferases/Dimerisation domain/O-methyltransferase
	PRUPE_4G054300	2619509	2619960	DNA binding/Histones H3 and H4/nucleosome/HISTONE H3/Core histone H2A/H2B/H3/H4
	PRUPE_4G059400	2833135	2836881	GDSL/SGNH-like Acyl-Esterase family found in Pmr5 and Cas1p/FAMILY NOT NAMED/PMR5 N terminal Domain
	PRUPE_4G067100	3245029	3252849	ACETOLACTATE SYNTHASE III, REGULATORY SUBUNIT/ACETOLACTATE SYNTHASE III, REGULATORY SUBUNIT/ACT domain/Acetolactate synthase, small subunit/Small subunit of acetolactate synthase
	PRUPE_4G078800	3823814	3828684	RNA-DEPENDENT RNA POLYMERASE/RNA-directed RNA polymerase activity/RNA-DEPENDENT RNA POLYMERASE/RNA-directed RNA polymerase QDE-1 required for posttranscriptional gene silencing and RNA interference/RNA dependent RNA polymerase
	PRUPE_4G079800	3866913	3870984	FAMILY NOT NAMED/Protein of unknown function (DUF642)
	PRUPE_4G080500	3902127	3903950	FAT domain/protein binding
	PRUPE_4G087200	4283257	4286512	LUNG CANCER METASTASIS-RELATED (LCMR1) PROTEIN
	PRUPE_4G099600	5076566	5078831	CRAL/TRIO domain/Phosphatidylinositol transfer protein SEC14 and related proteins/CRAL/TRIO, N-terminal domain/SEC14 RELATED PROTEIN
	PRUPE_4G104000	5332736	5334966	FAMILY NOT NAMED/Ca2+-independent phospholipase A2/Patatin-like phospholipase/lipid metabolic process
	PRUPE_4G106900	5584124	5589524	MSS1/TRME-RELATED GTP-BINDING PROTEIN/GTP-binding protein/Root hair defective 3 GTP-binding protein (RHD3)
	PRUPE_4G109900	5810264	5818731	VOLTAGE AND LIGAND GATED POTASSIUM CHANNEL
	PRUPE_4G110500	5870357	5872033	FAMILY NOT NAMED/Phloem protein 2
	PRUPE_4G123700	6748812	6751639	DNA binding/No apical meristem (NAM) protein/regulation of transcription, DNA-dependent/FAMILY NOT NAMED
	PRUPE_4G126800	6964173	6967801	DNA binding/No apical meristem (NAM) protein/regulation of transcription, DNA-dependent/FAMILY NOT NAMED
	PRUPE_4G130800	7226522	7227903	Uncharacterized conserved protein (DUF2358)/G-PROTEIN COUPLED RECEPTOR/Uncharacterized conserved protein
	PRUPE_4G130900	7229088	7230647	Null
	PRUPE_4G133400	7388458	7390498	PHENYLALANYL-TRNA SYNTHETASE/Domain of unknown function (DUF2431)/Uncharacterized conserved protein
	PRUPE_4G154600	8854412	8855894	Null
	PRUPE_4G165500	9611237	9612755	FAMILY NOT NAMED/PAN-like domain/D-mannose binding lectin
	PRUPE_4G165600	9613836	9615393	FAMILY NOT NAMED/D-mannose binding lectin
	PRUPE_4G173200	10254459	10258387	Null
	PRUPE_4G185000	10971614	10972697	Null
	PRUPE_4G185300	10984675	10986793	5'-AMP-activated protein kinase, gamma subunit/AMP-ACTIVATED PROTEIN KINASE, GAMMA REGULATORY SUBUNIT
	PRUPE_4G185400	11006408	11008051	ASPARAGINE SYNTHETASE/gb def: asparagine synthetase (glutamine-hydrolyzing) [bacillus subtilis]/Aluminium induced protein
	PRUPE_4G189300	11250220	11252990	flavin adenine dinucleotide binding/DISULFIDE OXIDOREDUCTASE/oxidation-reduction process/Pyridine nucleotide-disulphide oxidoreductase/oxidoreductase activity/Monodehydroascorbate/ferredoxin reductase/Pyridine nucleotide-disulphide oxidoreductase
	PRUPE_4G190900	11399829	11401790	Null
	PRUPE_4G192500	11586236	11588459	Plant transcription factor NOZZLE
	PRUPE_4G205500	12815777	12817225	copper ion binding/electron carrier activity/Plastocyanin-like domain
	PRUPE_4G212400	13246774	13247482	Domain of unknown function (DUF4228)
	PRUPE_4G213000	13288910	13293580	Null
	PRUPE_4G215200	13456471	13457975	Domain of unknown function (DUF588)/NITRATE, FROMATE, IRON DEHYDROGENASE
	PRUPE_4G217500	13628751	13629703	endoplasmic reticulum/B-cell receptor-associated protein 31-like/integral to membrane/BCR-ASSOCIATED PROTEIN, BAP/B-cell receptor-associated protein and related proteins/intracellular protein transport
	PRUPE_4G226900	14432508	14434875	protein binding/Leucine Rich Repeat/LEUCINE-RICH REPEAT-CONTAINING PROTEIN
	PRUPE_4G235600	15249066	15252950	iron ion binding/Cytochrome P450 CYP2 subfamily/oxidation-reduction process/oxidoreductase activity, acting on paired donors, with incorporation or reduction of molecular oxygen/heme binding/FAMILY NOT NAMED/Cytochrome P450
	PRUPE_4G248200	16530375	16534967	Iron/ascorbate family oxidoreductases/oxidation-reduction process/non-haem dioxygenase in morphine synthesis N-terminal/oxidoreductase activity, acting on paired donors, with incorporation or reduction of molecular oxygen, 2-oxoglutarate as one donor, and incorporation of one atom each of oxygen into both donors/OXIDOREDUCTASE, 2OG-FE(II) OXYGENASE FAMILY PROTEIN/oxidoreductase activity/2OG-Fe(II…
	PRUPE_4G269600	21517057	21519910	Cyclin B and related kinase-activating proteins/Cyclin, N-terminal domain/CYCLINE/Cyclin, C-terminal domain/nucleus/cyclin B
	PRUPE_4G271200	22088621	22089452	Photosystem I reaction centre subunit N (PSAN or PSI-N)/thylakoid membrane/photosystem I subunit PsaN/calmodulin binding/photosynthesis/photosystem I
	PRUPE_4G272400	22472764	22474995	membrane/ATP binding/Transporter, ABC superfamily (Breast cancer resistance protein)/ATPase activity/ATP-BINDING CASSETTE TRANSPORTER/ABC-2 type transporter/ABC transporter
	PRUPE_4G280800	23773893	23774726	sequence-specific DNA binding/CAMP-RESPONSE ELEMENT BINDING PROTEIN-RELATED/transcription, DNA-dependent/Seed dormancy control
	PRUPE_4G280900	23776124	23778869	Null
	PRUPE_5G003300	453806	456413	GCK domain
	PRUPE_5G004100	531724	535386	integral to membrane/transmembrane transport/FAMILY NOT NAMED/Membrane transport protein/Predicted membrane protein
	PRUPE_5G005800	678526	679718	Copper chaperone
	PRUPE_5G006800	742196	744841	Null
	PRUPE_5G011500	1211509	1214118	Null
	PRUPE_5G013100	1402010	1405454	Cytochrome P450 CYP4/CYP19/CYP26 subfamilies/iron ion binding/oxidation-reduction process/oxidoreductase activity, acting on paired donors, with incorporation or reduction of molecular oxygen/SUBFAMILY NOT NAMED/heme binding/(+)-abscisic acid 8'-hydroxylase [EC:1.14.13.93]/(+)-abscisic acid 8'-hydroxylase./Cytochrome P450/FAMILY NOT NAMED
	PRUPE_5G014600	1606591	1611227	Null
	PRUPE_5G021700	2398720	2400338	Protein of unknown function (DUF3464)
	PRUPE_5G029800	3469442	3470992	Null
	PRUPE_5G034100	3878285	3880222	SUBFAMILY NOT NAMED/Tetraspanin family/Tetraspanin family integral membrane protein/integral to membrane/FAMILY NOT NAMED
	PRUPE_5G039600	4387242	4389632	FAMILY NOT NAMED/LSD1 zinc finger
	PRUPE_5G047400	5027971	5030921	Null
	PRUPE_5G062000	6758952	6760485	regulation of transcription, DNA-dependent/FAMILY NOT NAMED/AP2 domain/sequence-specific DNA binding transcription factor activity/SUBFAMILY NOT NAMED/EREBP-like factor
	PRUPE_5G091700	10228192	10230468	FAMILY NOT NAMED/GRAS domain family
	PRUPE_5G092600	10291332	10295382	protein binding/IQ calmodulin-binding motif/FAMILY NOT NAMED/Protein of unknown function (DUF4005)
	PRUPE_5G104900	11154998	11156590	SnoaL-like domain
	PRUPE_5G115800	11824273	11827215	HMG box-containing protein/HMG (high mobility group) box/SWI/SNF-RELATED CHROMATIN BINDING PROTEIN
	PRUPE_5G116100	11835705	11837388	transferase activity, transferring hexosyl groups/UDP-glucoronosyl and UDP-glucosyl transferase/GLUCOSYL/GLUCURONOSYL TRANSFERASES/metabolic process/UDP-glucuronosyl and UDP-glucosyl transferase
	PRUPE_5G123900	12238043	12238601	Null
	PRUPE_5G129000	12509672	12511944	Null
	PRUPE_5G130300	12591804	12593842	bHLH-MYC and R2R3-MYB transcription factors N-terminal/Helix-loop-helix DNA-binding domain/protein dimerization activity/MYC
	PRUPE_5G131500	12668485	12670120	FAMILY NOT NAMED
	PRUPE_5G131800	12682230	12683213	protein disulfide oxidoreductase activity/Glutaredoxin-related protein/GLUTAREDOXIN/cell redox homeostasis/Glutaredoxin/electron carrier activity/GLUTAREDOXIN DOMAIN-CONTAINING CYSTEINE-RICH PROTEIN 1
	PRUPE_5G132000	12701224	12702250	Domain of unknown function (DUF4228)
	PRUPE_5G133500	12778188	12782714	PA domain/serine-type endopeptidase activity/Subtilase family/Peptidase inhibitor I9/proteolysis/PROPROTEIN CONVERTASE SUBTILISIN/KEXIN
	PRUPE_5G134100	12799222	12800171	protein binding/Ring finger domain/zinc ion binding/RING FINGER DOMAIN-CONTAINING
	PRUPE_5G135300	12858832	12859026	Null
	PRUPE_5G135700	12873744	12874574	Null
	PRUPE_5G149000	13587845	13591533	DNA binding/FAMILY NOT NAMED/nucleus/SBP domain
	PRUPE_5G156000	13927891	13928440	Null
	PRUPE_5G170000	14573525	14576587	Domain of unknown function (DUF4409)/Domain of unknown function (DUF239)/FAMILY NOT NAMED
	PRUPE_5G174600	14865783	14869868	PROTEIN-TYROSINE KINASE/Protein tyrosine kinase/Tyrosine kinase specific for activated (GTP-bound) p21cdc42Hs/SERINE-THREONINE PROTEIN KINASE/protein kinase activity/protein phosphorylation/protein serine/threonine kinase activity
	PRUPE_5G176000	14940923	14944397	membrane/Ion transport protein/transmembrane transport/cyclic nucleotide gated channel, other eukaryote/VOLTAGE AND LIGAND GATED POTASSIUM CHANNEL/ion transport/Cyclic nucleotide-binding domain/ion channel activity/K+-channel ERG and related proteins, contain PAS/PAC sensor domain
	PRUPE_5G186700	15437497	15438991	SMALL HEAT-SHOCK PROTEIN (HSP20) FAMILY/Hsp20/alpha crystallin family
	PRUPE_5G191700	15711486	15714631	FAMILY NOT NAMED
	PRUPE_5G193600	15784888	15785744	Null
	PRUPE_5G195400	15851340	15853250	protein disulfide oxidoreductase activity/cell redox homeostasis/Thioredoxin/glycerol ether metabolic process/Thioredoxin/THIOREDOXIN
	PRUPE_5G196000	15882585	15884747	DNA binding/No apical meristem (NAM) protein/FAMILY NOT NAMED/regulation of transcription, DNA-dependent
	PRUPE_5G201100	16155966	16160220	Null
	PRUPE_5G213800	16876549	16877674	regulation of transcription, DNA-dependent/AP2 domain/sequence-specific DNA binding transcription factor activity/SHN (SHINE), DNA BINDING / TRANSCRIPTION FACTOR
	PRUPE_5G221900	17253983	17259526	EXTENDED SYNAPTOTAGMIN-RELATED/Predicted Ca2+-dependent phospholipid-binding protein/C2 domain/protein binding
	PRUPE_5G223500	17331364	17334903	acetylglucosaminyltransferase activity/membrane/Core-2/I-Branching enzyme/FAMILY NOT NAMED
	PRUPE_5G224300	17383818	17384125	Probable lipid transfer
	PRUPE_5G224500	17391561	17393114	RETICULON/Reticulon/Reticulon
	PRUPE_5G227800	17508533	17511367	Apoptotic ATPase/protein binding/Leucine rich repeat/Leucine Rich Repeat/LEUCINE-RICH REPEAT-CONTAINING PROTEIN/ADP binding/NB-ARC domain
	PRUPE_5G228100	17517958	17518980	PUTATIVE UNCHARACTERIZED PROTEIN/protein binding/Glutathione S-transferase, C-terminal domain/Glutathione S-transferase, N-terminal domain/Glutathione S-transferase/GLUTATHIONE S-TRANSFERASE, GST, SUPERFAMILY, GST DOMAIN CONTAINING
	PRUPE_5G236900	17911322	17912829	ATP binding/Protein kinase domain/MAPKK/MEKK/protein kinase activity/protein phosphorylation/Mitogen-activated protein kinase kinase (MAP2K)
	PRUPE_5G241700	18195911	18200676	Sucrose synthase./biosynthetic process/Glycosyl transferases group 1/sucrose synthase activity/Glycosyltransferase/sucrose synthase [EC:2.4.1.13]/Sucrose synthase/sucrose metabolic process/GLYCOSYLTRANSFERASE/SUCROSE SYNTHASE	#8
	PRUPE_5G242900	18248819	18250430	Hsp20/alpha crystallin family
	PRUPE_6G021200	1719783	1722829	Cyclin B and related kinase-activating proteins/Cyclin, N-terminal domain/CYCLINE/Cyclin, C-terminal domain/nucleus/cyclin B
	PRUPE_6G029000	2247140	2251266	Leucine rich repeat/ATP binding/Serine/threonine protein kinase/Leucine Rich repeat/Protein kinase domain/Leucine rich repeat N-terminal domain/protein binding/protein kinase activity/protein phosphorylation/LEUCINE-RICH REPEAT RECEPTOR-LIKE PROTEIN KINASE
	PRUPE_6G033100	2532103	2534425	Null
	PRUPE_6G039900	2994100	2995672	Null
	PRUPE_6G041500	3063925	3064737	Null
	PRUPE_6G041900	3085883	3094694	N-arginine dibasic convertase NRD1 and related Zn2+-dependent endopeptidases, insulinase superfamily/METALLOPROTEASE/Peptidase M16 inactive domain/Insulinase (Peptidase family M16)
	PRUPE_6G045200	3266120	3268067	FAMILY NOT NAMED
	PRUPE_6G049800	3534659	3535639	FAMILY NOT NAMED
	PRUPE_6G050000	3536939	3539309	transferase activity, transferring hexosyl groups/UDP-glucoronosyl and UDP-glucosyl transferase/GLUCOSYL/GLUCURONOSYL TRANSFERASES/metabolic process/UDP-glucuronosyl and UDP-glucosyl transferase
	PRUPE_6G054100	3791229	3796294	membrane/OSMOTIC STRESS POTASSIUM TRANSPORTER/potassium ion transmembrane transporter activity/K+ potassium transporter/potassium ion transmembrane transport
	PRUPE_6G054900	3856832	3860790	GDSL/SGNH-like Acyl-Esterase family found in Pmr5 and Cas1p/FAMILY NOT NAMED/PMR5 N terminal Domain
	PRUPE_6G055100	3898624	3905531	Agenet domain/PHD-finger/protein binding/FAMILY NOT NAMED
	PRUPE_6G061900	4277505	4278993	HGG motif-containing thioesterase/THIOESTERASE SUPERFAMILY MEMBER-RELATED/Thioesterase superfamily
	PRUPE_6G077300	5284318	5286509	Uncharacterized conserved protein/FAMILY NOT NAMED
	PRUPE_6G078200	5309902	5314391	Domain of unknown function (DUF4378)/Protein of unknown function (DUF3741)/PHOSPHATIDYLINOSITOL N-ACETYLGLUCOSAMINYLTRANSFERASE SUBUNIT P (DOWN SYNDROME CRITICAL REGION PROTEIN 5)-RELATED
	PRUPE_6G094500	6552365	6556181	zinc ion binding/RBR FAMILY (RING FINGER AND IBR DOMAIN-CONTAINING)/Predicted E3 ubiquitin ligase/IBR domain/Reverse transcriptase-like
	PRUPE_6G096500	6676659	6679633	Null
	PRUPE_6G098100	6838841	6839763	Null
	PRUPE_6G114100	8233141	8234103	Late embryogenesis abundant protein/FAMILY NOT NAMED
	PRUPE_6G114600	8279415	8285471	Serine-type carboxypeptidases./Serine carboxypeptidase/serine carboxypeptidase 1 [EC:3.4.16.-]/Serine carboxypeptidases/SERINE PROTEASE FAMILY S10 SERINE CARBOXYPEPTIDASE/proteolysis/serine-type carboxypeptidase activity/RETINOID-INDUCIBLE SERINE CARBOXYPEPTIDASE (SERINE CARBOXYPEPTIDASE 1)
	PRUPE_6G115100	8339260	8344531	Prolylcarboxypeptidase (angiotensinase C)/PROTEASE S28 PRO-X CARBOXYPEPTIDASE-RELATED/Serine carboxypeptidase S28/serine-type peptidase activity/lysosomal Pro-X carboxypeptidase [EC:3.4.16.2]/proteolysis/Lysosomal Pro-Xaa carboxypeptidase.
	PRUPE_6G123100	9183662	9187792	Two-component phosphorelay intermediate involved in MAP kinase cascade regulation
	PRUPE_6G129100	10019190	10026267	regulation of transcription, DNA-dependent/sequence-specific DNA binding/sequence-specific DNA binding transcription factor activity/CAMP-RESPONSE ELEMENT BINDING PROTEIN-RELATED/transcription factor TGA/transcription, DNA-dependent/bZIP transcription factor/Seed dormancy control
	PRUPE_6G131400	10291527	10295131	FAMILY NOT NAMED/Domain of unknown function/Ankyrin repeats (3 copies)
	PRUPE_6G131600	10348031	10353533	FAMILY NOT NAMED/Domain of unknown function/Ankyrin repeats (3 copies)
	PRUPE_6G145200	11901457	11904858	WDSAM1 PROTEIN/protein ubiquitination/ubiquitin-protein ligase activity/U-box domain
	PRUPE_6G151500	13141725	13143825	SMALL HEAT-SHOCK PROTEIN (HSP20) FAMILY/ACD32.1 (ALPHA-CRYSTALLIN DOMAIN 31.2)/Hsp20/alpha crystallin family
	PRUPE_6G163800	15717819	15719389	Null
	PRUPE_6G177600	18269629	18270120	protein binding/Ring finger domain/zinc ion binding/RING FINGER DOMAIN-CONTAINING
	PRUPE_6G179800	18506359	18507997	DNA POLYMERASE III SUBUNIT EPSILON/Exonuclease
	PRUPE_6G202100	20971905	20976562	SGT1 protein/MADS box transcription factor/SGT1 PROTEIN (HSGT1) (SUPPRESSOR OF GCR2)
	PRUPE_6G203000	21051434	21056719	regulation of transcription, DNA-dependent/AP2 domain/sequence-specific DNA binding transcription factor activity/AP2-like factor, ANT lineage/FAMILY NOT NAMED
	PRUPE_6G212200	22050733	22055030	Leucine rich repeat/Serine/threonine protein kinase/Protein tyrosine kinase/Leucine rich repeat N-terminal domain/protein binding/protein kinase activity/Leucine Rich Repeat/protein phosphorylation/LEUCINE-RICH REPEAT RECEPTOR-LIKE PROTEIN KINASE
	PRUPE_6G213600	22139410	22141164	apoplast/xyloglucan:xyloglucosyl transferase activity/cellular glucan metabolic process/FAMILY NOT NAMED/Xyloglucan endo-transglycosylase (XET) C-terminus/hydrolase activity, hydrolyzing O-glycosyl compounds/carbohydrate metabolic process/Glycosyl hydrolases family 16/Xyloglucan:xyloglucosyl transferase./xyloglucan:xyloglucosyl transferase [EC:2.4.1.207]/cell wall
	PRUPE_6G214800	22258716	22263355	base-excision repair/A/G-specific adenine DNA glycosylase/A/G-SPECIFIC ADENINE GLYCOSYLASE/ENDONUCLEASE III/NUDIX domain/A/G-specific adenine glycosylase [EC:3.2.2.-]/HhH-GPD superfamily base excision DNA repair protein/Hydrolyzing N-glycosyl compounds.
	PRUPE_6G216400	22378883	22383095	regulation of transcription, DNA-dependent/AP2 domain/sequence-specific DNA binding transcription factor activity/FAMILY NOT NAMED
	PRUPE_6G223300	22841298	22843629	SAGA-type complex/FAMILY NOT NAMED/Transcriptional regulator of RNA polII, SAGA, subunit
	PRUPE_6G223600	22860650	22864032	BTB/POZ domain/protein binding/NPH3 family/FAMILY NOT NAMED
	PRUPE_6G225400	22977128	22981883	U5 snRNP-specific protein-like factor and related proteins/protein binding/WD40 REPEAT FAMILY/WD domain, G-beta repeat
	PRUPE_6G226200	23040249	23041368	EARLY GROWTH RESPONSE PROTEIN-RELATED
	PRUPE_6G232100	23464971	23467756	Copper chaperone/metal ion transport/COPPER TRANSPORT PROTEIN ATOX1-RELATED/Heavy-metal-associated domain/metal ion binding/COPPER CHAPERONE-RELATED
	PRUPE_6G243700	24152368	24160490	Apoptotic ATPase/protein binding/Leucine rich repeat/LEUCINE-RICH REPEAT-CONTAINING PROTEIN/ADP binding/NB-ARC domain
	PRUPE_6G248700	24446128	24447511	Plant protein 1589 of unknown function (A_thal_3526)/FAMILY NOT NAMED
	PRUPE_6G249200	24481850	24489613	Kinesin motor domain/ATP binding/FAMILY NOT NAMED/SUBFAMILY NOT NAMED/Kinesin-like protein/kinesin complex/microtubule-based movement/microtubule binding/microtubule motor activity
	PRUPE_6G253600	24716222	24717953	Null
	PRUPE_6G254000	24731353	24732106	Null
	PRUPE_6G258300	25023270	25024440	Null
	PRUPE_6G264000	25340873	25342740	Glyoxal oxidase N-terminus/Domain of unknown function (DUF1929)/FAMILY NOT NAMED
	PRUPE_6G264100	25343546	25346922	membrane/OLIGOPEPTIDE TRANSPORTER-RELATED/POT family/H+/oligopeptide symporter/transport/transporter activity
	PRUPE_6G273000	25823709	25828340	Amino acid transporters/AUX1-LIKE AMINO ACID PERMEASE/Transmembrane amino acid transporter protein/auxin influx carrier (AUX1 LAX family)/AMINO ACID TRANSPORTER
	PRUPE_6G277500	26072894	26074112	SOR/SNZ family/Lyases./pyridoxine biosynthesis protein [EC:4.-.-.-]/SUBFAMILY NOT NAMED/FAMILY NOT NAMED/Stationary phase-induced protein, SOR/SNZ family/pyridoxal phosphate biosynthetic process
	PRUPE_6G278000	26094270	26096076	Molecular chaperone (DnaJ superfamily)/DnaJ domain/DnaJ C terminal domain/FAMILY NOT NAMED
	PRUPE_6G284000	26397227	26397928	Polyketide cyclase / dehydrase and lipid transport/abscisic acid receptor PYR/PYL family/FAMILY NOT NAMED
	PRUPE_6G286100	26507686	26511681	Leucine Rich repeat/F-BOX/LEUCINE RICH REPEAT PROTEIN/Leucine rich repeat proteins, some proteins contain F-box
	PRUPE_6G287600	26588055	26589441	Tubby C 2/FAMILY NOT NAMED
	PRUPE_6G291500	26880058	26884432	ATP binding/Serine/threonine protein kinase/Protein kinase domain/protein kinase activity/protein phosphorylation/SERINE/THREONINE-PROTEIN KINASE WNK (WITH NO LYSINE)-RELATED
	PRUPE_6G296800	27107810	27111706	BTB/POZ domain/protein binding/NPH3 family/FAMILY NOT NAMED
	PRUPE_6G297300	27154501	27156204	N-acetyltransferase activity/Acetyltransferase (GNAT) family/N-TERMINAL ACETYLTRANSFERASE
	PRUPE_6G313700	28047986	28050511	RNA binding/pseudouridine synthesis/RNA pseudouridylate synthases/RNA modification/RNA PSEUDOURIDYLATE SYNTHASE FAMILY PROTEIN/pseudouridine synthase activity/RNA pseudouridylate synthase/SUBFAMILY NOT NAMED
	PRUPE_6G323100	28485346	28487933	SERINE/THREONINE-PROTEIN KINASE RIO
	PRUPE_6G324200	28560804	28565894	oxidation-reduction process/protein binding/Linoleate 13S-lipoxygenase./oxidoreductase activity, acting on single donors with incorporation of molecular oxygen, incorporation of two atoms of oxygen/LIPOXYGENASE/PLAT/LH2 domain/metal ion binding/lipoxygenase [EC:1.13.11.12]/Lipoxygenase
	PRUPE_6G332700	28961685	28963560	Null
	PRUPE_6G343100	29545141	29548929	regulation of transcription, DNA-dependent/Basic leucine-zipper C terminal/sequence-specific DNA binding/sequence-specific DNA binding transcription factor activity/CAMP-RESPONSE ELEMENT BINDING PROTEIN-RELATED/bZIP transcription factor
	PRUPE_6G343900	29587101	29588073	WOUND-INDUCED PROTEIN WIN-RELATED/defense response to bacterium/Barwin family/defense response to fungus/CHITINASE-RELATED
	PRUPE_6G346600	29684745	29685429	Null
	PRUPE_6G351300	29932325	29938695	Ubiquitin-binding WIYLD domain/nucleus/histone lysine methylation/Histone H3 (Lys9) methyltransferase SUV39H1/Clr4, required for transcriptional silencing/Pre-SET motif/protein binding/SET domain/zinc ion binding/SET DOMAIN PROTEIN/histone-lysine N-methyltransferase activity/SET DOMAIN PROTEINS
	PRUPE_6G352200	30001975	30002705	Null
	PRUPE_6G356000	30207322	30210610	ATP binding/Serine/threonine protein kinase/Protein kinase domain/protein kinase activity/protein phosphorylation/LEUCINE-RICH REPEAT RECEPTOR-LIKE PROTEIN KINASE
	PRUPE_7G008300	1156965	1158132	SMALL HEAT-SHOCK PROTEIN (HSP20) FAMILY/Hsp20/alpha crystallin family
	PRUPE_7G008400	1174584	1175958	Hsp20/alpha crystallin family
	PRUPE_7G016500	2352963	2354463	oxidation-reduction process/peroxidase [EC:1.11.1.7]/Peroxidase/heme binding/FAMILY NOT NAMED/Peroxidase./response to oxidative stress/peroxidase activity
	PRUPE_7G038600	7157805	7160194	Null
	PRUPE_7G047400	8395709	8400560	Domain of unknown function (DUF3336)/Predicted esterase of the alpha-beta hydrolase superfamily/Patatin-like phospholipase/TAG lipase / steryl ester hydrolase / phospholipase A2 / LPA acyltransferase [EC:3.1.1.3 3.1.1.13 3.1.1.4 2.3.1.51]/Sterol esterase./Triacylglycerol lipase./1-acylglycerol-3-phosphate O-acyltransferase./Phospholipase A(2)./NEUROPATHY TARGET ESTERASE/SWISS CHEESE(D.MELANOGASTE…
	PRUPE_7G058700	9803745	9805718	Null
	PRUPE_7G059000	9831679	9836025	oxidation-reduction process/zinc ion binding/Alcohol dehydrogenase GroES-like domain/oxidoreductase activity/Zinc-binding oxidoreductase/Zinc-binding dehydrogenase/ALCOHOL DEHYDROGENASE RELATED
	PRUPE_7G060700	9997042	9997748	regulation of transcription, DNA-dependent/AP2 domain/FAMILY NOT NAMED/sequence-specific DNA binding transcription factor activity
	PRUPE_7G065700	10408597	10413116	Serine/threonine protein kinase/Protein tyrosine kinase/PAN-like domain/protein kinase activity/protein phosphorylation/S-locus glycoprotein family/LEUCINE-RICH REPEAT RECEPTOR-LIKE PROTEIN KINASE/D-mannose binding lectin/recognition of pollen
	PRUPE_7G070700	10857635	10861565	Leucine rich repeat/ATP binding/Serine/threonine protein kinase/Protein kinase domain/Leucine rich repeat N-terminal domain/protein binding/protein kinase activity/Leucine Rich Repeat/protein phosphorylation/LEUCINE-RICH REPEAT RECEPTOR-LIKE PROTEIN KINASE
	PRUPE_7G071500	10903896	10906922	Helix-loop-helix DNA-binding domain/protein dimerization activity/FAMILY NOT NAMED
	PRUPE_7G071800	10917225	10919558	heme binding/FAMILY NOT NAMED/iron ion binding/Cytochrome P450 CYP2 subfamily/oxidation-reduction process/oxidoreductase activity, acting on paired donors, with incorporation or reduction of molecular oxygen/Cytochrome P450
	PRUPE_7G071900	10922823	10925017	iron ion binding/Cytochrome P450 CYP2 subfamily/oxidation-reduction process/oxidoreductase activity, acting on paired donors, with incorporation or reduction of molecular oxygen/heme binding/FAMILY NOT NAMED/Cytochrome P450
	PRUPE_7G077900	11397761	11398559	Null
	PRUPE_7G078000	11398939	11402905	Leucine rich repeat/Apoptotic ATPase/protein binding/Leucine rich repeat/Leucine Rich Repeat/LEUCINE-RICH REPEAT-CONTAINING PROTEIN/ADP binding/NB-ARC domain
	PRUPE_7G078200	11417274	11418390	LEUCINE-RICH REPEAT-CONTAINING PROTEIN
	PRUPE_7G085100	12016504	12020383	Protein of unknown function (DUF620)/FAMILY NOT NAMED
	PRUPE_7G085300	12032265	12033951	FAMILY NOT NAMED/protein binding/Kelch motif/F-box domain
	PRUPE_7G089000	12262744	12265739	Arylacetamide deacetylase/hydrolase activity/metabolic process/alpha/beta hydrolase fold/MEMBER OF 'GDXG' FAMILY OF LIPOLYTIC ENZYMES
	PRUPE_7G092300	12497755	12501211	FAMILY NOT NAMED/oxidation-reduction process/protein-disulfide reductase activity/C1-like domain
	PRUPE_7G096100	12809280	12812449	SUBFAMILY NOT NAMED/Plant protein of unknown function/FAMILY NOT NAMED
	PRUPE_7G096200	12815498	12818055	SUBFAMILY NOT NAMED/FAMILY NOT NAMED/Plant protein of unknown function
	PRUPE_7G098000	12934589	12936033	mTERF/CGI-12 PROTEIN-RELATED
	PRUPE_7G098200	12951341	12954907	TB2/DP1, HVA22 family/HVA22-LIKE PROTEIN/HVA22/DP1 gene product-related proteins/HVA22-LIKE PROTEINS
	PRUPE_7G103700	13331346	13335757	Null
	PRUPE_7G108100	13668068	13670121	HEAT SHOCK PROTEIN 70KDA/Molecular chaperones GRP78/BiP/KAR2, HSP70 superfamily/Hsp70 protein
	PRUPE_7G108200	13672249	13675173	HEAT SHOCK PROTEIN 70KDA/gag-polypeptide of LTR copia-type/Molecular chaperones GRP78/BiP/KAR2, HSP70 superfamily/Hsp70 protein
	PRUPE_7G108500	13686018	13688172	HEAT SHOCK PROTEIN 70KDA/Molecular chaperones GRP78/BiP/KAR2, HSP70 superfamily/Hsp70 protein
	PRUPE_7G109500	13755216	13756240	Domain of unknown function (DUF4228)
	PRUPE_7G113000	13895611	13896913	Null
	PRUPE_7G116800	14180246	14182390	PAN-like domain/UNCHARACTERIZED/D-mannose binding lectin
	PRUPE_7G137000	15402310	15404505	Ca2+-independent phospholipase A2/Patatin-like phospholipase/FAMILY NOT NAMED/lipid metabolic process
	PRUPE_7G137600	15424250	15424898	Null
	PRUPE_7G142700	15740680	15744735	FAMILY NOT NAMED/Zinc-finger domain of monoamine-oxidase A repressor R1
	PRUPE_7G144800	15852264	15853986	Null
	PRUPE_7G158400	16604631	16611435	methyltransferase activity/SAM dependent carboxyl methyltransferase/S-ADENOSYL-L-METHIONINE:CARBOXYL METHYLTRANSFERASE FAMILY PROTEIN
	PRUPE_7G162400	16781537	16783615	Soluble epoxide hydrolase/ALPHA/BETA HYDROLASE FOLD-CONTAINING PROTEIN/Alpha/beta hydrolase family
	PRUPE_7G162900	16806841	16812054	Cytochrome P450 CYP4/CYP19/CYP26 subfamilies/iron ion binding/Acting on paired donors, with incorporation or reduction of molecular oxygen./oxidation-reduction process/oxidoreductase activity, acting on paired donors, with incorporation or reduction of molecular oxygen/heme binding/cytochrome P450, family 90, subfamily C, polypeptide 1 [EC:1.14.-.-]/Cytochrome P450/FAMILY NOT NAMED
	PRUPE_7G178000	17572060	17575237	Vacuolar assembly/sorting protein DID2/Regulator of Vps4 activity in the MVB pathway/UNCHARACTERIZED DUF292
	PRUPE_7G178500	17590074	17591634	Chitinase./Predicted chitinase/chitin binding/chitin catabolic process/chitinase activity/chitinase [EC:3.2.1.14]/CHITINASE-RELATED/cell wall macromolecule catabolic process/Chitin recognition protein/Chitinase class I
	PRUPE_7G196600	18565590	18567201	Protein of unknown function (DUF1677)/integral to membrane/Rubella membrane glycoprotein E2/viral nucleocapsid
	PRUPE_7G198400	18643663	18646031	Serine/threonine protein kinase/Protein tyrosine kinase/protein kinase activity/protein phosphorylation/LEUCINE-RICH REPEAT RECEPTOR-LIKE PROTEIN KINASE
	PRUPE_7G201900	18807885	18810090	Transcription factor, Myb superfamily/Myb-like DNA-binding domain/MYB-LIKE DNA-BINDING PROTEIN MYB/chromatin binding
	PRUPE_7G210700	19278012	19280911	VOLTAGE AND LIGAND GATED POTASSIUM CHANNEL/Cyclic nucleotide-binding domain/K+-channel ERG and related proteins, contain PAS/PAC sensor domain
	PRUPE_7G217000	19589218	19594698	DNA binding/No apical meristem (NAM) protein/regulation of transcription, DNA-dependent/FAMILY NOT NAMED
	PRUPE_7G227800	20114217	20118312	Copper chaperone/metal ion transport/COPPER TRANSPORT PROTEIN ATOX1-RELATED/Heavy-metal-associated domain/metal ion binding
	PRUPE_7G229000	20188687	20189901	Helix-turn-helix/sequence-specific DNA binding/putative transcription factor/Transcription factor MBF1/ENDOTHELIAL DIFFERENTIATION-RELATED FACTOR 1 (MULTIPROTEIN BRIDGING FACTOR 1)/Multiprotein bridging factor 1
	PRUPE_7G236600	20529930	20533578	Uncharacterized conserved protein (DUF2358)/SOUL heme-binding protein/HEME-BINDING PROTEIN-RELATED/HEME-BINDING PROTEIN-RELATED
	PRUPE_7G239200	20642031	20643226	Early nodulin 93 ENOD93 protein
	PRUPE_7G256800	21493176	21494053	Null
	PRUPE_7G257100	21509659	21510519	SAM domain (Sterile alpha motif)/protein binding
	PRUPE_7G267000	22009000	22010049	Null
	PRUPE_7G270900	22198854	22202036	GDP-mannose pyrophosphorylase/mannose-1-phosphate guanylyltransferase/Nucleotidyl transferase/biosynthetic process/SUGAR-1-PHOSPHATE GUANYL TRANSFERASE/nucleotidyltransferase activity/Glucose-1-phosphate adenylyltransferase./glucose-1-phosphate adenylyltransferase [EC:2.7.7.27]
	PRUPE_8G001200	114709	116781	membrane/Chlorophyll A-B binding protein/light-harvesting complex II chlorophyll a/b binding protein 5/CHLOROPHYLL A/B BINDING PROTEIN/photosynthesis, light harvesting
	PRUPE_8G001900	148426	152763	membrane/OLIGOPEPTIDE TRANSPORTER-RELATED/POT family/H+/oligopeptide symporter/transport/transporter activity
	PRUPE_8G002400	223473	224858	COPINE/Development and cell death domain
	PRUPE_8G004600	367906	370264	Acetylglucosaminyltransferase EXT1/exostosin 1/Exostosin family/EXOSTOSIN (HEPARAN SULFATE GLYCOSYLTRANSFERASE)-RELATED
	PRUPE_8G012600	1040571	1047962	amino acid binding/ACT domain/metabolic process/FAMILY NOT NAMED
	PRUPE_8G020800	1884313	1886204	FAMILY NOT NAMED
	PRUPE_8G029400	2701897	2705652	FAMILY NOT NAMED/Domain of unknown function/Ankyrin repeats (3 copies)
	PRUPE_8G052700	5814548	5818369	Sucrose transporter and related proteins/Sugar (and other) transporter/integral to membrane/transmembrane transport/SUGAR TRANSPORTER/transmembrane transporter activity	#8
	PRUPE_8G058200	7321704	7323331	Gibberellin regulated protein/EXTENSIN, PROLINE-RICH PROTEIN
	PRUPE_8G063500	9253080	9255291	transferase activity, transferring hexosyl groups/UDP-glucoronosyl and UDP-glucosyl transferase/GLUCOSYL/GLUCURONOSYL TRANSFERASES/metabolic process/UDP-glucuronosyl and UDP-glucosyl transferase
	PRUPE_8G076000	11024741	11026575	FAMILY NOT NAMED/Plant protein of unknown function
	PRUPE_8G085400	11825036	11828600	hydrolase activity, hydrolyzing O-glycosyl compounds/carbohydrate metabolic process/endoglucanase [EC:3.2.1.4]/Cellulase./Glycosyl hydrolase family 9/ENDO-1,4-BETA-GLUCANASE
	PRUPE_8G097400	12920071	12923241	FAMILY NOT NAMED
	PRUPE_8G099700	13113621	13115021	FAMILY NOT NAMED/BURP domain
	PRUPE_8G107200	13822160	13825297	oxidation-reduction process/protein-disulfide reductase activity/THIOREDOXIN/C1-like domain
	PRUPE_8G111000	14051160	14054423	Null
	PRUPE_8G111200	14054521	14059101	Apoptotic ATPase/protein binding/TIR domain/signal transduction/ADP binding/NB-ARC domain/LEUCINE-RICH REPEAT-CONTAINING PROTEIN
	PRUPE_8G112400	14116440	14117151	Null
	PRUPE_8G127100	15123463	15126962	Apoptotic ATPase/LEUCINE-RICH REPEAT-CONTAINING PROTEIN/ADP binding/NB-ARC domain
	PRUPE_8G131400	15380771	15382485	protein binding/Leucine rich repeat/LEUCINE-RICH REPEAT RECEPTOR-LIKE PROTEIN KINASE
	PRUPE_8G131500	15389311	15391902	LEUCINE-RICH REPEAT RECEPTOR-LIKE PROTEIN KINASE
	PRUPE_8G139300	15823139	15824147	FAMILY NOT NAMED/SUBFAMILY NOT NAMED
	PRUPE_8G152500	16541861	16543560	apoplast/xyloglucan:xyloglucosyl transferase activity/cellular glucan metabolic process/FAMILY NOT NAMED/Xyloglucan endo-transglycosylase (XET) C-terminus/hydrolase activity, hydrolyzing O-glycosyl compounds/carbohydrate metabolic process/Glycosyl hydrolases family 16/Xyloglucan:xyloglucosyl transferase./xyloglucan:xyloglucosyl transferase [EC:2.4.1.207]/cell wall
	PRUPE_8G160100	16895417	16896512	Null
	PRUPE_8G162800	17016924	17018459	DnaJ domain/FAMILY NOT NAMED
	PRUPE_8G163900	17100213	17101834	Cofilin/tropomyosin-type actin-binding protein/actin cytoskeleton/actin filament depolymerization/Actin depolymerizing factor/intracellular/actin binding/COFILIN-RELATED
	PRUPE_8G165800	17214186	17216390	INHIBITOR OF APOPTOSIS/Predicted E3 ubiquitin ligase/Zinc finger, C3HC4 type (RING finger)
	PRUPE_8G166400	17259552	17261130	membrane/AQUAPORIN TRANSPORTER/SUBFAMILY NOT NAMED/transport/Aquaporin (major intrinsic protein family)/aquaporin PIP/transporter activity/Major intrinsic protein
	PRUPE_8G176200	17826635	17832438	gb def: Hypothetical protein/Protein of unknown function (DUF630)/Protein of unknown function (DUF632)/UNCHARACTERIZED
	PRUPE_8G177300	17897649	17900304	SUBFAMILY NOT NAMED/Cytochrome P450 CYP4/CYP19/CYP26 subfamilies/iron ion binding/oxidation-reduction process/oxidoreductase activity, acting on paired donors, with incorporation or reduction of molecular oxygen/heme binding/Cytochrome P450/FAMILY NOT NAMED
	PRUPE_8G184600	18305792	18308345	Predicted membrane protein, contains DoH and Cytochrome b-561/ferric reductase transmembrane domains/integral to membrane/FAMILY NOT NAMED/Eukaryotic cytochrome b561/DOMON domain
	PRUPE_8G185900	18372059	18374269	transferase activity, transferring hexosyl groups/UDP-glucoronosyl and UDP-glucosyl transferase/GLUCOSYL/GLUCURONOSYL TRANSFERASES/metabolic process/UDP-glucuronosyl and UDP-glucosyl transferase
	PRUPE_8G193800	18699644	18701047	Protein of unknown function (DUF506)/FAMILY NOT NAMED
	PRUPE_8G195000	18757889	18760379	FAMILY NOT NAMED/Protein of unknown function (DUF760)
	PRUPE_8G200600	18974278	18978072	protein binding/Predicted ubiquitin regulatory protein/PUB domain/UBA/TS-N domain/UBIQUITIN-ASSOCIATED UBA/UBX DOMAIN-CONTAINING
	PRUPE_8G210700	19506345	19507500	PUTATIVE UNCHARACTERIZED PROTEIN/protein binding/Glutathione S-transferase, C-terminal domain/Glutathione S-transferase, N-terminal domain/Glutathione S-transferase/GLUTATHIONE S-TRANSFERASE, GST, SUPERFAMILY, GST DOMAIN CONTAINING
	PRUPE_8G231900	20626464	20629555	FAMILY NOT NAMED/Lipase (class 3)/Predicted lipase/lipid metabolic process
	PRUPE_8G233500	20724576	20727588	signal transducer activity/G-protein coupled receptor signaling pathway/heterotrimeric G-protein complex/GGL domain
	PRUPE_8G235400	20842937	20846312	26S proteasome regulatory complex, subunit PSMD10/FAMILY NOT NAMED/Domain of unknown function/Ankyrin repeats (3 copies)
	PRUPE_8G242500	21194075	21195470	Salt stress response/antifungal
	PRUPE_8G243200	21227420	21231667	Phenazine biosynthesis-like protein/Predicted PhzC/PhzF-type epimerase/PHENAZINE BIOSYNTHESIS PROTEIN/biosynthetic process/PHENAZINE BIOSYNTHESIS PROTEIN/catalytic activity/putative drug exporter of the RND superfamily
	PRUPE_8G251200	21605397	21607847	MKIAA1688 PROTEIN/signal transduction/RhoGAP domain/P21-Rho-binding domain
	PRUPE_8G252300	21640922	21647720	DNA binding/regulation of transcription, DNA-dependent/B3 DNA binding domain/AUX/IAA family/nucleus/Auxin response factor/response to hormone stimulus/FAMILY NOT NAMED
	PRUPE_8G265400	22225237	22229358	Glycosyl hydrolases family 28/polygalacturonase activity/carbohydrate metabolic process/FAMILY NOT NAMED
	PRUPE_8G265500	22229359	22230571	response to biotic stimulus/FAMILY NOT NAMED/Pathogenesis-related protein Bet v I family/defense response
	PRUPE_8G268000	22352375	22353640	Predicted nucleic acid binding protein/OB FOLD NUCLEIC ACID BINDING PROTEIN-RELATED
	PRUPE_8G268900	22386021	22387291	regulation of transcription, DNA-dependent/TRANSCRIPTION FACTOR GATA (GATA BINDING FACTOR)/sequence-specific DNA binding/zinc ion binding/sequence-specific DNA binding transcription factor activity/GATA zinc finger
	PRUPE_8G269000	22388021	22390078	Null

## Sheet: Table S3
Table S3 FPKM values of four genes in fruit samples at various developmental stages
Accession	Fruit developmental stage (DAF)	Gene
		PpINHa	PpINH3	PpVIN1	PpVIN2
Ligelante (LG)	34	22.1619	0.32584	2.33101	1.31965
	75	27.8095	6.71847	0	0
	117	3.88536	472.35	0	0.00719267
Meiguowanyou (MY)	34	32.997	0.351686	0.478315	0.0510957
	75	26.0139	4.5958	0.0396407	0.0445763
	117	4.43311	343.536	0	0.053207
Xiacui (XC)	34	24.1555	3.39643	0.390521	2.40733
	75	12.2483	57.8072	0.0135847	0.142154
	117	1.09953	1025.21	0.0303297	0.101505
Xiahui (XH)	34	44.1366	5.11668	0.453679	5.55282
	75	18.2675	3.78593	0.00712567	0.00615167
	117	0.643685	569.069	0.0150917	0.0343443
Shantao	34	19.7265	1.84055	0.0222053	0.232642
	75	37.6277	5.24618	0.0351867	0.077032
	117	11.9043	60.2575	0.008623	0.622079
